# Supplementary material for: Quantitative trait locus analysis of parasitoid counteradaptation to symbiont-conferred resistance
Source: Heredity (Edinb). 2021 May 19;127(2):219–32. doi: 10.1038/s41437-021-00444-7 (PMC8322320; doi:10.1038/s41437-021-00444-7)
Supplement: Supplementary file 2 — Supplementary table S1 [file 41437_2021_444_MOESM2_ESM.xlsx]

## Sheet: Table_S1
Supplementary Table S1. Sequencing and mapping statistics of Lysiphlebus fabarum ddRAD samples. Sample names indicate control (CV17-84), P, F1 or F2 wasps, colony number and sex (male or female). Numbers of genomic regions (intervals) with a minimum coverage of 3, 6, 10 and 15 that are between 150 and 500 bp apart are indicated in the last four columns. The interval count can be interpreted as an…
Sample name	Total reads	Mapped reads	Mapped reads Quatlity≥10	% Mapped reads Quatlity≥10	Insert size average (bp)	Insert size sd (bp)	Interval coverage 3	Interval coverage 6	Interval coverage 10	Interval coverage 15
CV17-84_10	1799113	1769089	1466697	0.815233	385.5	75.4	5779	5706	5616	5489
CV17-84_11	2272763	2229235	1822776	0.802009	373	68.4	5728	5562	5390	5211
CV17-84_1	3071474	3020814	2504808	0.815507	392.1	78.3	5729	5713	5649	5601
CV17-84_2	1401467	1377460	1140725	0.813951	386.4	75.6	5753	5685	5567	5370
CV17-84_3	1591063	1562203	1292180	0.812149	380.5	73.9	5557	5486	5400	5285
CV17-84_4	3492452	3433526	2844200	0.814385	382.9	75.5	5848	5834	5860	5785
CV17-84_5	1049802	1031119	856267	0.815646	381.8	74.9	5406	5292	5125	4893
CV17-84_6	5023900	4932513	4085087	0.813131	371.3	72.3	5761	5757	5741	5728
CV17-84_7	5008709	4913669	4065352	0.811657	376.7	74.2	5385	5397	5366	5328
CV17-84_8	7941239	7787148	6448058	0.811971	380.9	73.6	5263	5236	5204	5164
CV17-84_9	1253162	1231123	1016741	0.81134	387.2	75.6	5477	5366	5236	5037
F1_45_f	1255802	1238400	1035821	0.824828	389.2	77.4	6982	6866	6614	6222
F1_46_f	2265746	2235311	1852128	0.817447	387.9	77.4	6014	5942	5917	5829
F1_47_f	1375875	1323710	1099605	0.799204	384.6	75.6	6685	6589	6412	6126
F1_50_f	3007207	2964179	2456616	0.81691	379.4	73.9	6553	6541	6493	6442
F1_51_f	3042135	2999191	2489561	0.81836	382.1	75.3	5315	5253	5232	5165
F1_52_f	4516541	4443288	3668251	0.812181	381.4	76	5468	5425	5419	5398
F1_54_f	2286675	2254514	1872702	0.818963	382.2	75.4	5279	5237	5179	5097
F1_56_f	1320490	1291750	1070689	0.810827	381	75.2	5297	5216	5121	4969
F1_57_f	48261	45939	38045	0.788318	372.2	72.5	1684	495	86	5
F1_58_f	29594	28909	23794	0.804014	370.6	73.8	737	96	8	2
F1_59_f	50882	50064	41668	0.818914	373.9	73.7	1868	605	119	13
F1_60_f	19508	19117	15912	0.815665	377.6	72.8	461	62	3	1
F1_61_f	2098540	2030388	1675784	0.798548	387.2	76.5	5224	5182	5113	5001
F1_62_f	2407013	2372719	1951361	0.810698	385.4	75.8	5443	5412	5340	5264
F1_63_f	3164813	3112181	2581367	0.815646	388	77.1	5267	5251	5230	5173
F1_65_f	3913253	3853458	3138725	0.802076	372.2	68.7	5431	5281	5153	5001
F1_66_f	3910844	3851013	3145668	0.804345	373.2	69.1	5343	5220	5114	4954
F2_118_m	4178438	4123472	3429962	0.820872	389.9	78.3	5968	5956	5921	5865
F2_119_m	1352294	1334089	1121932	0.829651	387.3	77.1	7371	7291	7061	6551
F2_120_m	1510386	1488435	1253607	0.829991	389.7	77.5	7138	7119	6967	6598
F2_121_m	1525811	1505696	1254301	0.822055	388.4	78.1	6628	6578	6410	6179
F2_122_m	1813800	1790996	1500520	0.82728	389	77.2	6779	6707	6648	6511
F2_123_m	3298625	3255182	2722506	0.825346	386.4	77.3	7012	7050	7053	6973
F2_124_m	2415003	2382986	1982722	0.821002	387.6	77.1	5920	5896	5837	5771
F2_125_m	1184788	1168981	977138	0.824737	389.3	78.2	6534	6443	6269	5923
F2_126_m	95818	94549	79974	0.834645	387.7	78	2799	1248	469	171
F2_127_m	684267	675273	567564	0.829448	388.4	77.2	6950	6454	5716	4711
F2_128_m	151171	149225	126753	0.838474	387.3	77.2	4442	2523	1160	420
F2_129_m	260512	256934	216072	0.829413	385.4	77.2	5838	4360	2820	1600
F2_130_m	440990	435088	367550	0.833466	385.4	76	6797	5898	4590	3286
F2_131_m	296461	292597	247153	0.833678	385.3	77.5	5720	4265	2830	1737
F2_132_m	1377022	1358301	1133426	0.823099	389.9	78.1	6090	5974	5877	5706
F2_133_m	560763	552803	460368	0.820967	388.3	77.5	5428	5194	4813	4252
F2_134_m	1195688	1179570	980152	0.819739	390.9	78.6	5546	5452	5332	5187
F2_135_m	1123669	1106491	918075	0.817033	389.8	78.3	5387	5268	5161	4948
F2_136_m	1276269	1258860	1044489	0.818393	391.1	78.5	5788	5668	5545	5381
F2_137_m	617938	608234	506187	0.819155	390.6	78.5	5214	5031	4770	4336
F2_138_m	4841338	4779303	3982392	0.822581	391.2	78.5	5725	5734	5727	5689
F2_139_m	2863956	2828202	2345329	0.818912	385.5	76.9	6677	6702	6675	6585
F2_140_m	1504529	1482918	1239552	0.82388	389.9	77.3	5825	5717	5635	5488
F2_141_m	1236673	1219730	1014932	0.820696	388.5	78.1	5699	5608	5468	5323
F2_142_m	1156289	1139087	953046	0.824228	388.1	77.6	6157	6030	5826	5568
F2_143_m	1732518	1710602	1430563	0.825713	389.9	77.6	6324	6240	6112	5980
F2_144_m	2148985	2120474	1780982	0.828755	389.5	77.6	6803	6809	6784	6650
F2_145_m	1142500	1126181	936190	0.819422	389.4	78.1	5848	5736	5603	5426
F2_146_m	1757491	1734539	1445532	0.822498	389.1	77.8	6015	5960	5868	5794
F2_147_m	781773	771376	645816	0.826091	388.1	77.3	5740	5621	5349	4991
F2_148_m	1658904	1634536	1358192	0.818729	389.4	78.4	5677	5598	5527	5414
F2_149_m	1277533	1261289	1052462	0.823824	389.7	78.2	6382	6315	6136	5861
F2_150_m	678512	669334	559758	0.824979	389.2	77.6	5345	5187	4938	4570
F2_151_m	1875042	1851414	1542490	0.822643	384.6	75.1	6835	6839	6786	6591
F2_152_m	1074903	1060249	885434	0.823734	383.5	74.5	6637	6523	6242	5855
F2_153_m	2307801	2277900	1893327	0.820403	384.3	75.6	6205	6157	6093	6040
F2_154_m	910035	898406	753595	0.828095	383.7	74.3	6742	6551	6223	5683
F2_155_m	1102078	1077801	898073	0.814891	384.5	75.2	5778	5664	5486	5266
F2_156_m	1056060	1039933	863297	0.81747	385.6	75.5	5610	5485	5322	5122
F2_157_m	632351	623275	522295	0.825957	382.9	74.6	6626	6299	5659	4755
F2_158_m	827515	815043	681545	0.823604	382.9	74.2	7229	6878	6238	5393
F2_159_m	845522	833961	696846	0.824161	384.9	75.6	6418	6256	5867	5320
F2_160_m	1265349	1248486	1043478	0.824656	384.7	75.2	6691	6622	6426	6071
F2_161_m	2490697	2455702	2056975	0.825863	382.8	74.6	7263	7320	7278	7190
F2_162_m	1885932	1860347	1540615	0.816898	383.2	74.9	6640	6614	6503	6334
F2_163_m	884606	872492	727303	0.822177	382.7	74.2	7076	6755	6228	5532
F2_164_m	1939722	1914010	1589983	0.819696	382.7	74.8	6966	7006	6888	6672
F2_165_m	1675561	1653368	1370780	0.818102	385	75.4	5812	5799	5697	5549
F2_166_m	1287389	1270905	1064127	0.826578	384.2	74.8	6655	6567	6415	6026
F2_167_m	2645494	2610288	2165673	0.818627	383.8	75.3	6444	6449	6422	6344
F2_168_m	3414128	3369989	2798388	0.819649	383.6	74.7	6461	6412	6351	6323
F2_169_m	2958491	2920661	2429477	0.821188	385.5	75.5	6921	6996	6974	6895
F2_170_m	1343251	1324268	1104385	0.822173	384.3	74.7	6519	6453	6235	5943
F2_171_m	1555720	1532654	1280120	0.822847	385.1	75.5	6173	6125	6010	5838
F2_172_m	1873276	1848058	1541527	0.822904	385.9	75.2	6806	6828	6696	6430
F2_173_m	913376	901223	752016	0.823337	385	74.9	6567	6413	6007	5502
F2_174_m	1021685	1008071	842778	0.82489	384.8	74.4	6675	6510	6187	5775
F2_175_m	2452440	2420570	2021871	0.824432	384.6	75.4	6289	6284	6192	6125
F2_176_m	2351060	2320232	1951226	0.829935	383	74.5	7715	7768	7659	7403
F2_177_m	3893870	3841053	3177881	0.816124	384.2	75.4	6187	6132	6098	6060
F2_178_m	3238312	3193061	2664924	0.822936	383.4	74.6	6137	6124	6069	6019
F2_179_m	962082	948870	791720	0.822924	382.6	74.8	6048	5900	5677	5343
F2_180_m	1964125	1936326	1616327	0.822925	383.4	74.8	6821	6813	6762	6610
F2_181_m	2580702	2545054	2115281	0.819653	383.6	74.8	6818	6844	6817	6745
F2_182_m	2006945	1979927	1654241	0.824258	383.2	75.2	7152	7197	7108	6886
F2_183_m	493637	487383	410952	0.832498	383.7	75.7	6830	5798	4511	3423
F2_184_m	1587458	1566246	1312940	0.827071	382.4	74	7823	7746	7482	6964
F2_185_m	1725492	1701798	1416428	0.820884	378.3	73.7	6413	6354	6258	6098
F2_186_m	2000814	1973745	1639242	0.819288	377.5	73.9	6664	6684	6609	6452
F2_187_m	1245513	1229124	1021220	0.819919	378	73.5	7024	6910	6652	6238
F2_188_m	1604019	1582863	1315185	0.819931	379.5	74	6109	6055	5927	5782
F2_189_m	2188020	2156569	1789493	0.81786	380.1	74.6	5875	5833	5777	5704
F2_190_m	953539	938986	780341	0.818363	376.7	72.8	6916	6703	6250	5654
F2_191_m	2079574	2050314	1714877	0.824629	376.8	73.4	7071	7099	6977	6810
F2_192_m	1989620	1961115	1613320	0.810868	378.4	74.4	5742	5734	5639	5524
F2_193_m	323029	318451	269327	0.833755	377.9	73.8	6120	4704	3287	2144
F2_194_m	1875538	1850104	1542870	0.822628	377.8	73.3	7144	7202	7080	6797
F2_195_m	1788570	1764336	1460415	0.816527	379.2	74.3	5941	5898	5807	5685
F2_196_m	1018629	1004632	836493	0.821195	377.1	73.7	6313	6209	5908	5491
F2_197_m	1771645	1748240	1448416	0.817554	377	73.3	6321	6277	6187	6023
F2_198_m	2048682	2021820	1677183	0.818664	377.4	73.7	6876	6899	6798	6659
F2_199_m	1874234	1847736	1534728	0.818856	377.4	73.6	6799	6760	6616	6417
F2_200_m	1027337	1012372	841201	0.818817	375.7	73	6808	6581	6277	5708
F2_201_m	1506462	1485972	1234776	0.819653	376.9	73.3	6767	6726	6608	6282
F2_202_m	1720253	1697151	1410897	0.820168	377.4	73.7	6505	6446	6327	6156
F2_203_m	681548	672507	561279	0.823536	378	73.8	6964	6532	5800	4898
F2_204_m	926954	914663	769295	0.829917	377.9	73.1	7518	7137	6427	5544
F2_205_m	2719713	2685098	2231194	0.820378	379	74	6786	6874	6882	6806
F2_206_m	1773538	1750276	1465236	0.826166	378.4	73.7	7356	7379	7284	6988
F2_207_m	1707507	1682536	1394793	0.816859	379.5	73.8	5496	5389	5305	5229
F2_208_m	1629562	1607452	1339860	0.822221	380.9	74.5	5096	5043	4932	4827
F2_209_m	1683797	1660489	1383794	0.821829	380.9	75.1	5145	5098	5047	4905
F2_210_m	1757565	1732239	1443718	0.821431	382.1	74.8	5088	5042	4986	4875
F2_211_m	2239203	2206863	1838582	0.821088	381.9	74.7	5123	5048	5000	4932
F2_212_m	1338646	1320602	1099178	0.821112	381.6	74.7	5233	5138	5032	4918
F2_213_m	1298770	1279619	1061306	0.817162	379.6	74.3	5625	5533	5444	5282
F2_214_m	5266	3680	2959	0.561907	368.7	71.5	4	0	0	0
F2_215_m	1345192	1325033	1095515	0.814393	379.6	74.9	5034	4991	4872	4759
F2_216_m	576621	568481	473656	0.821434	382.2	75.4	4724	4575	4337	3950
F2_217_m	1289958	1271114	1054832	0.817726	380	74.3	5007	4952	4818	4694
F2_218_m	2387907	2354275	1954749	0.818603	383.7	76	5055	5015	4955	4871
F2_219_m	2108440	2076093	1727039	0.819107	381.8	75.8	5136	5055	4971	4892
F2_220_m	3425772	3376751	2790991	0.814704	381.7	76	5139	5101	5101	5033
F2_221_m	2148076	2118975	1752565	0.815877	381.7	75.6	5450	5386	5337	5285
F2_222_m	2396959	2362128	1952144	0.814425	382.9	75.7	5250	5230	5197	5093
F2_223_m	1849913	1821694	1513075	0.817917	381.1	75.4	5097	5059	4988	4895
F2_224_m	2463331	2425486	2020790	0.820349	382.4	75.9	4968	4890	4868	4801
F2_225_m	2883781	2842604	2359674	0.818257	380.8	75.8	5079	5010	4943	4895
F2_226_m	994920	980133	814355	0.818513	380.4	74.9	5019	4920	4786	4576
F2_227_m	1217494	1200048	998187	0.81987	380.4	75.5	4980	4888	4791	4648
F2_228_m	2145367	2115534	1758484	0.819666	382.7	76.2	5123	5071	4992	4929
F2_229_m	2055936	2024339	1675204	0.814813	378.9	74.7	5516	5480	5408	5294
F2_230_m	1849974	1823207	1505671	0.813888	380.4	75.5	5204	5166	5090	4982
F2_231_m	2020253	1991455	1648546	0.81601	379.3	74.9	5121	5044	4987	4935
F2_232_m	1629025	1604558	1324419	0.813013	380.3	75.5	5116	5053	4965	4864
F2_233_m	2061627	2029780	1686748	0.818164	381.3	75.4	5110	5068	5034	4964
F2_234_m	990698	975550	809150	0.816747	380.6	75.3	5289	5151	4994	4776
F2_235_m	1064020	1047134	868157	0.815922	378.9	74.8	5580	5458	5311	5075
F2_236_m	2263078	2231146	1849212	0.817123	381.3	75.6	5320	5274	5203	5126
F2_237_m	2585737	2546365	2104663	0.813951	380.1	75.3	5134	5105	5039	4959
F2_238_m	2925582	2883392	2392454	0.81777	380.8	75.9	5068	5074	5021	4979
F2_239_m	2461019	2423444	2010064	0.816761	381.4	75.3	5062	5028	5006	4919
F2_240_m	721524	709993	588724	0.815945	380.3	74.7	5074	4936	4744	4443
F2_241_m	1874598	1846940	1533330	0.817951	379.5	74.9	5192	5155	5048	4944
F2_242_m	2194605	2164756	1797889	0.819231	381.2	75.8	5269	5252	5190	5104
F2_243_m	1951106	1924135	1594298	0.817125	378.5	75	5577	5521	5424	5336
F2_244_m	1760025	1734655	1440295	0.818338	380.5	75.6	4950	4859	4786	4687
F2_245_m	2227183	2194422	1820267	0.817296	379.5	75.4	5186	5115	5062	4985
F2_246_m	1024604	1009854	834752	0.814707	381.2	75.9	5015	4946	4798	4609
F2_247_m	722728	711762	591209	0.818024	379	75.6	4937	4757	4546	4223
F2_248_m	816089	804689	665886	0.815948	380.6	75.7	5071	4974	4786	4503
F2_249_m	1866478	1839788	1518180	0.813393	378.8	74.4	5444	5443	5356	5243
F2_250_m	2080350	2050387	1711618	0.822755	380.4	74.4	5419	5381	5297	5207
F2_251_m	2032244	2002517	1667286	0.820416	380.8	74.9	4958	4906	4816	4746
F2_252_m	2958061	2912142	2423382	0.819247	381.1	75.2	4962	4907	4832	4783
F2_253_m	1809252	1781959	1477976	0.816899	380.5	74.8	5138	5051	5000	4901
F2_254_m	740553	729824	607334	0.820109	382.2	74.9	4967	4830	4637	4404
F2_255_m	833544	821707	687221	0.824457	380.9	74.7	5086	4985	4820	4549
F2_256_m	2509335	2474165	2060104	0.820976	379.8	74.8	5477	5414	5368	5299
F2_257_m	2150621	2120712	1762340	0.819456	380.1	74.3	5249	5188	5131	5037
F2_258_m	2053176	2023616	1678679	0.817601	380.8	75.4	5105	5033	4948	4880
F2_259_m	1913798	1886911	1568823	0.819743	381.8	75.5	4952	4908	4835	4733
F2_260_m	2225947	2193385	1819913	0.81759	379.9	74.6	5103	5063	4988	4898
F2_261_m	848119	836138	693198	0.817336	379	74.7	5021	4879	4707	4447
F2_262_m	559985	551727	458224	0.818279	380	74.6	4897	4722	4445	4022
F2_263_m	771694	761303	632416	0.819517	378.5	74.5	5132	4990	4808	4515
F2_264_m	632530	624038	518920	0.820388	378.5	74.6	5367	5191	4840	4392
F2_265_m	2119814	2045512	1683672	0.794255	379.6	74.7	5294	5212	5139	5050
F2_266_m	1783834	1758469	1464862	0.821187	379.3	74.4	5079	5006	4917	4811
F2_267_m	1504752	1483227	1224772	0.813936	379	74.7	4951	4921	4826	4705
F2_268_m	734235	724674	604063	0.822711	381	75.5	4982	4861	4645	4383
F2_269_m	961007	947468	788428	0.820419	380.7	74.5	5099	4968	4876	4658
F2_270_m	1463714	1442788	1198202	0.818604	381.3	75.2	5185	5094	5015	4908
F2_271_m	787596	776500	646183	0.82045	378.4	74	5449	5316	5070	4761
F2_272_m	1891636	1864408	1543870	0.816156	379.5	74.2	5146	5089	5039	4952
F2_273_m	1716987	1690871	1398863	0.81472	380.2	74.3	4873	4824	4740	4632
F2_274_m	2169364	2139033	1774086	0.817791	381.3	75.3	4748	4705	4609	4518
F2_275_m	1901978	1875140	1562186	0.821348	379.9	74.7	4850	4786	4707	4606
F2_276_m	1338661	1319679	1096425	0.819046	380.6	75.1	4894	4805	4685	4561
F2_277_m	858434	845542	701319	0.816975	379.6	74.7	4767	4630	4501	4275
F2_278_m	1239052	1219706	1012095	0.81683	379.9	74.7	5284	5200	5086	4966
F2_279_m	1534326	1512536	1257601	0.819644	378.7	74.2	5051	4974	4862	4750
F2_280_m	1116028	1099023	911384	0.816632	377.4	74.6	4777	4656	4511	4377
F2_281_m	1586729	1563836	1298068	0.818078	380.7	75.2	4674	4598	4519	4411
F2_282_m	1179860	1162484	965004	0.817897	377.8	74.1	4754	4638	4545	4408
F2_283_m	1370019	1350617	1123876	0.820336	385.4	75.4	4784	4708	4579	4465
F2_284_m	472521	465850	386002	0.816899	382.2	75.3	4657	4425	4058	3578
F2_285_m	958317	944709	784275	0.818388	383.5	75.8	4869	4767	4626	4438
F2_286_m	668740	659662	546358	0.816996	382.9	74.9	5198	5021	4801	4367
F2_287_m	1449803	1429021	1189660	0.820567	385.1	75.4	5061	5015	4923	4794
F2_288_m	1546698	1524558	1265302	0.818067	385.7	75.8	4793	4717	4628	4527
F2_289_m	1571512	1548243	1283841	0.816946	385	75.6	4653	4587	4489	4409
F2_290_m	1576228	1553567	1291055	0.819079	382.5	75.3	4856	4807	4710	4612
F2_291_m	550584	542458	450809	0.818783	383.2	74.7	4722	4549	4283	3855
F2_292_m	547411	539607	448711	0.819697	384.9	76.1	4663	4507	4259	3854
F2_293_m	925411	911261	754880	0.815724	384	75.5	4953	4841	4693	4511
F2_294_m	870390	858020	712902	0.81906	383.8	75	5269	5141	4969	4723
F2_295_m	3709788	3657038	3038924	0.819164	372.8	73.6	5693	5694	5626	5614
F2_296_m	2761064	2718983	2252409	0.815776	370.9	73	5333	5323	5262	5172
F2_297_m	2914355	2873720	2371047	0.813575	370.2	72.6	5286	5216	5198	5125
F2_298_m	2222033	2190711	1817609	0.817994	374.1	73.7	5374	5296	5262	5139
F2_299_m	200351	197361	163305	0.815095	369.5	72.4	4457	3566	2546	1546
F2_300_m	634358	624889	520470	0.820467	383.4	75.1	4741	4595	4414	4049
F2_301_m	2423583	2389561	1992364	0.822074	370.4	72.1	5821	5779	5689	5589
F2_302_m	3293954	3247668	2695191	0.818224	377.8	74.8	5525	5502	5381	5315
F2_303_m	4535387	4468598	3693844	0.81445	370.3	72.3	5113	5072	5015	4999
F2_304_m	3126841	3081327	2552983	0.816474	371.7	73.2	5248	5204	5145	5055
F2_305_m	906455	893149	740173	0.816558	384	75.4	4813	4690	4539	4382
F2_306_m	3734233	3683454	3056772	0.818581	371.8	73	5161	5156	5103	5053
F2_307_m	932957	919114	763331	0.818185	369.8	72.5	5293	5152	4947	4676
F2_308_m	37481	36746	30502	0.813799	367.5	70.3	1207	253	28	6
F2_309_m	1801823	1777050	1473991	0.818055	374.6	73.6	5520	5443	5319	5188
F2_310_m	2770929	2728990	2267316	0.818251	370.3	72	5511	5450	5401	5323
F2_311_m	283956	279530	233217	0.821314	370.9	72.5	4644	4097	3391	2520
F2_312_m	137532	135372	111921	0.813782	369.7	71.8	3889	2786	1594	719
F2_313_m	356290	351129	292383	0.820632	369.3	72.2	4865	4385	3713	2990
F2_314_m	2487240	2450625	2025641	0.814413	370.7	73.5	5247	5216	5161	5084
F2_315_m	711076	700947	582062	0.818565	370.9	72.9	5289	5058	4813	4355
F2_316_m	55352	54495	45425	0.820657	369	71.7	2113	773	168	21
F2_317_m	1972578	1944993	1612294	0.817354	374.8	73.9	5650	5607	5472	5358
F2_318_m	2025831	1994968	1652714	0.81582	374.1	73.9	5488	5412	5320	5211
F2_319_m	3871314	3813697	3152172	0.814238	372.9	74.3	5361	5275	5261	5211
F2_320_m	1952717	1924662	1588027	0.81324	373.3	73.6	5441	5385	5261	5125
F2_321_m	2148513	2116735	1750161	0.814592	373.4	73.7	5368	5278	5179	5080
F2_322_m	2827797	2786926	2297731	0.812552	374.4	74.2	5327	5326	5247	5186
F2_323_m	1946536	1917985	1579497	0.81144	372.7	73.3	5465	5399	5323	5202
F2_324_m	92259	90564	74949	0.812376	371.4	72.7	3218	1742	641	161
F2_325_m	1877977	1850368	1523464	0.811226	374.5	74.9	5274	5209	5108	5003
F2_326_m	1615358	1590657	1317081	0.815349	374	73.7	5145	5079	4953	4823
F2_327_m	791594	779149	645495	0.815437	372.2	73.3	5161	4971	4703	4376
F2_328_m	1408189	1387385	1150407	0.816941	373.7	74.2	5253	5132	5001	4853
F2_329_m	1430842	1409888	1165301	0.814416	372.4	73.8	5269	5162	5036	4878
F2_330_m	2185443	2153507	1771836	0.810745	371.4	73.2	5455	5432	5347	5223
F2_331_m	1292710	1275013	1056328	0.817142	371	73.4	5786	5654	5481	5258
F2_332_m	1589935	1567247	1290558	0.811705	373.2	74	5410	5319	5146	5039
F2_333_m	4177233	4116973	3412341	0.81689	374.4	74.1	5194	5162	5141	5089
F2_334_m	30470	29297	24027	0.788546	358.9	70.7	923	178	25	4
F2_335_m	2490475	2452789	2027097	0.81394	374.8	74.3	5263	5187	5140	5032
F2_336_m	63347	62332	51677	0.815777	370.7	73	2304	998	250	42
F2_337_m	1949565	1921261	1590081	0.815608	373.5	73.8	5301	5225	5130	5025
F2_338_m	2201224	2169489	1790073	0.813217	373.8	74.1	5287	5269	5167	5095
F2_339_m	2558030	2522089	2089880	0.816988	371.9	73.3	5709	5633	5569	5483
F2_340_m	2174347	2141746	1770989	0.814492	375	73.7	5570	5498	5405	5272
F2_341_m	600648	591298	493351	0.821365	375.2	74	4968	4721	4387	3983
F2_342_m	2317347	2284401	1897017	0.818616	376.5	75.2	5092	5060	5009	4896
F2_343_m	2973805	2932017	2446578	0.82271	376.8	74.9	5009	4998	4944	4875
F2_344_m	1339072	1319392	1099696	0.821237	376.4	74.8	4884	4790	4639	4467
F2_345_m	411018	404843	337489	0.821105	376.3	74.6	4603	4313	3859	3313
F2_346_m	11981	11786	9908	0.826976	372.9	70.5	160	6	0	0
F2_347_m	37369	36694	30339	0.811876	372.7	73.5	1219	264	25	3
F2_348_m	338207	333545	276329	0.817041	377.3	75.2	4760	4331	3696	2960
F2_349_m	3139661	3094580	2576956	0.820775	375.2	74.1	5083	5075	4990	4913
F2_350_m	1186518	1169807	971736	0.818981	380.8	73.8	4920	4806	4631	4470
F2_351_m	185702	182805	151756	0.817202	377.6	72.4	4072	3366	2409	1456
F2_352_m	4594862	4529202	3739958	0.813943	379.8	74	5157	5119	5044	4965
F2_353_m	42372	41587	34214	0.807467	377.9	72	1488	407	57	5
F2_354_m	170964	168090	139277	0.814657	379.3	72.9	4157	3221	2155	1173
F2_355_m	508352	500889	416742	0.81979	379.1	73.3	4914	4667	4258	3764
F2_356_m	449462	442721	368077	0.818928	380.2	73.2	4772	4465	4079	3547
F2_357_m	401839	395802	329257	0.819375	378.5	72.9	4725	4350	3879	3271
F2_358_m	226479	223006	185550	0.819281	377.8	72.6	4358	3663	2858	1906
F2_359_m	2301592	2267174	1881857	0.817633	380.1	74.2	5028	4931	4870	4775
F2_360_m	3736567	3680704	3055154	0.817637	381.5	74	5038	4983	4934	4879
F2_361_m	20482	20016	16555	0.808271	375	71.6	460	46	4	0
F2_362_m	1008013	992659	825886	0.819321	379.8	73.5	5200	5047	4866	4612
F2_363_m	229165	225272	185924	0.811311	377.3	72.4	4205	3593	2830	1954
F2_364_m	289403	284878	237128	0.81937	377.7	73.2	4019	3617	3122	2492
F2_365_m	34251	33693	28206	0.823509	376.6	72.7	1187	294	42	4
F2_366_m	2018127	1987641	1646494	0.815853	379.5	73.4	4901	4838	4739	4602
F2_367_m	5856851	5769599	4789075	0.817688	380.5	73.5	4920	4902	4852	4782
F2_368_m	3585023	3533708	2941077	0.820379	379.7	73.7	4931	4886	4828	4791
F2_369_m	2297699	2265171	1879101	0.817819	379.8	73.2	5226	5137	5064	4990
F2_370_m	3600594	3546531	2957742	0.821459	379.6	73.2	4723	4629	4592	4517
F2_371_m	4100268	4036592	3343496	0.815434	380.5	73.8	4861	4783	4689	4647
F2_372_m	111038	108263	90733	0.817135	379.7	73	3260	2272	1236	485
F2_373_m	346702	341862	284828	0.821535	378.3	73.2	4236	3897	3428	2882
F2_374_m	403239	396870	329574	0.817317	378.4	73.1	4362	4093	3651	3121
F2_375_m	1911387	1882064	1555924	0.814029	378.5	72.8	5089	5047	4918	4786
F2_376_m	5085847	5012955	4139114	0.813849	379.7	73.2	5276	5170	5128	5077
F2_377_m	1309328	1290530	1071713	0.818521	380.2	73.2	5167	5069	4924	4731
F2_378_m	26570	25831	21529	0.810275	375.7	71.5	761	144	14	2
F2_379_m	281635	276958	229970	0.816553	378	72.9	4211	3772	3128	2420
F2_380_m	32564	31979	26638	0.81802	376.5	71.4	1074	229	34	5
F2_381_m	1540400	1517466	1264026	0.820583	379.3	73.3	5090	4988	4878	4728
F2_382_m	2896328	2854669	2359933	0.814802	379.6	73.5	4974	4906	4848	4760
F2_383_m	28974	28505	23599	0.814489	370.9	69.9	876	163	17	2
F2_384_m	1244644	1227637	1016563	0.81675	386.9	75.4	5327	5234	5113	4950
F2_385_m	1008976	993897	821639	0.81433	385.4	74.9	5107	5002	4862	4680
F2_386_m	1425540	1405545	1165624	0.817672	386.2	75.8	5107	5015	4890	4790
F2_387_m	1030056	1015522	841586	0.817029	386.3	75.5	5090	4983	4819	4623
F2_388_m	959501	945356	782693	0.815729	387.1	75.1	5022	4924	4779	4592
F2_389_m	1058562	1043549	864224	0.816413	386.8	75.7	4972	4880	4803	4620
F2_390_m	1198452	1182073	982058	0.819439	386.7	75.4	5149	5055	4965	4802
F2_391_m	1337064	1319235	1094159	0.81833	384	75	5480	5411	5297	5138
F2_392_m	1067354	1052230	871177	0.816202	384.4	74.7	5140	5039	4912	4747
F2_393_m	818971	807644	667611	0.815183	386.2	75.8	4774	4620	4454	4223
F2_394_m	1186813	1169630	971423	0.818514	386.4	75	4957	4863	4749	4611
F2_395_m	868225	855712	708685	0.816246	385.9	75.5	4940	4826	4664	4410
F2_396_m	681288	671224	557118	0.817742	383.5	74.9	4873	4707	4465	4141
F2_397_m	976360	962015	795649	0.814914	384.1	75	4981	4855	4682	4518
F2_398_m	1312009	1294252	1069170	0.814911	384.9	75.3	5391	5309	5172	5080
F2_399_m	954681	940877	775277	0.81208	384.8	75.2	5186	5040	4897	4679
F2_400_m	802947	791268	655573	0.816459	383.1	74.7	4958	4801	4626	4352
F2_401_m	779606	767668	632173	0.810888	383.9	75.1	4783	4637	4481	4234
F2_402_m	1135210	1119428	928421	0.817841	385.9	75.3	4971	4848	4726	4563
F2_403_m	603723	594795	488651	0.809396	382.2	74.3	4893	4720	4419	4021
F2_404_m	1191070	1173601	971972	0.816049	384.7	75	4934	4822	4709	4592
F2_405_m	1495172	1473934	1222567	0.817676	386.6	75.7	5070	4999	4889	4795
F2_406_m	885058	872490	721685	0.81541	384.1	74.7	5457	5339	5180	4899
F2_407_m	1116594	1099551	907507	0.812746	381.4	74	5803	5689	5566	5315
F2_408_m	1019847	1004921	833115	0.816902	384.9	74.6	5090	4963	4814	4658
F2_409_m	918749	905820	747498	0.813604	383.8	74.9	5059	4903	4761	4552
F2_410_m	967520	952740	789439	0.815941	384	75	5049	4941	4787	4594
F2_411_m	940593	926900	765359	0.813698	384.6	74.6	5002	4924	4776	4571
F2_412_m	1435702	1415211	1169384	0.814503	384.8	74.7	5266	5218	5081	4943
F2_413_m	991323	976695	803816	0.810852	384.6	74.7	5150	5045	4906	4729
F2_414_m	876057	863079	710506	0.811027	382.9	74.4	5399	5260	5067	4772
F2_415_m	992928	979252	804691	0.810422	383.6	74.7	5252	5189	5000	4767
F2_416_m	853703	841184	694909	0.813994	382.8	74.2	5075	4944	4767	4502
F2_417_m	1079999	1064249	881399	0.816111	384.7	75.8	5029	4919	4805	4648
F2_418_m	1020804	1005384	831866	0.814913	383.1	75.4	5043	4921	4780	4603
F2_419_m	1321837	1303094	1078270	0.815736	382.1	75.9	5163	5102	4978	4868
F2_420_m	727391	716900	590556	0.811882	380.4	75	5419	5270	5009	4628
F2_421_m	754917	744231	613742	0.812993	381.7	75.1	5213	5058	4841	4476
F2_422_m	1026815	1012069	836545	0.814699	384.5	75.9	5029	4906	4801	4624
F2_423_m	968601	954481	789604	0.8152	383.2	75.6	4925	4792	4647	4486
F2_424_m	984934	969572	798386	0.810598	380	75.2	5048	4920	4784	4559
F2_425_m	1019045	1003900	832135	0.816583	383	75.5	4991	4875	4769	4557
F2_426_m	1094752	1079249	894601	0.817172	383.5	76.1	4971	4858	4722	4581
F2_427_m	1027868	1013674	841547	0.818731	384.2	75.7	5068	4974	4853	4643
F2_428_m	1223679	1205769	993367	0.811787	381.1	75	5394	5312	5169	5023
F2_429_m	1001620	987105	815391	0.814072	383.6	75.6	5204	5079	4981	4765
F2_430_m	1195089	1177099	974530	0.815446	385.7	76.1	5028	4969	4862	4743
F2_431_m	962138	947117	781762	0.812526	379.6	74.4	5108	4980	4862	4632
F2_432_m	1662349	1639003	1361603	0.819084	386.5	76.4	4979	4929	4839	4771
F2_433_m	1291057	1273219	1057174	0.818844	386.5	76.7	5069	4966	4896	4784
F2_434_m	1297092	1278467	1066207	0.821998	385.6	76.3	4960	4880	4791	4656
F2_435_m	1296813	1277765	1060671	0.817906	385.8	76.4	5119	5057	4944	4813
F2_436_m	1316195	1297961	1073433	0.815558	384.7	75.7	5424	5367	5231	5101
F2_437_m	1286451	1267858	1049220	0.815593	386.5	76.5	5256	5155	5035	4918
F2_438_m	1793166	1767988	1466761	0.817973	385.4	76	5116	5051	4973	4890
F2_439_m	1543158	1520628	1265574	0.82012	387.1	76.4	5013	4923	4833	4727
F2_440_m	1360665	1340656	1114949	0.819415	385.8	75.8	4999	4915	4858	4747
F2_441_m	1354240	1332460	1107637	0.817903	387.1	76.3	4970	4887	4790	4668
F2_442_m	1579891	1556725	1292070	0.817822	385.6	76.2	5288	5200	5116	5022
F2_443_m	1585376	1563440	1297371	0.818336	385.5	76.2	5332	5236	5149	5049
F2_444_m	1873752	1844093	1530843	0.816993	386.3	76.3	5332	5309	5214	5109
F2_445_m	2262390	2229322	1850247	0.817828	385.7	76.1	5219	5129	5086	5016
F2_446_m	1329753	1307512	1082066	0.813735	385.9	76.1	5038	4952	4849	4743
F2_447_m	1135740	1119232	924892	0.814352	384.8	75.9	5038	4953	4830	4719
F2_448_m	1216310	1198548	995520	0.818476	385	76.2	5015	4962	4851	4711
F2_449_m	1107993	1091620	907430	0.818985	384.6	76.2	5204	5123	4997	4836
F2_450_m	1269103	1251754	1041538	0.820688	386.7	76.4	5088	4997	4913	4776
F2_451_m	1489148	1466968	1204558	0.808891	372.5	68.7	5221	5044	4821	4601
F2_452_m	1425673	1403682	1146362	0.804085	371.1	68.4	5069	4869	4655	4457
F2_453_m	2076333	2042403	1676793	0.807574	371.7	68.9	4993	4861	4692	4513
F2_454_m	1133645	1115990	918209	0.809962	371.3	68.6	4832	4631	4384	4168
F2_455_m	1208023	1189055	975470	0.807493	372.9	68.6	4759	4570	4347	4140
F2_456_m	1167016	1148689	939531	0.805071	371.7	68.6	4733	4504	4298	4069
F2_457_m	1357770	1337522	1095936	0.807159	372.1	68.3	4875	4676	4472	4252
F2_458_m	1758241	1731017	1416925	0.805876	370.7	68.3	5164	4989	4795	4627
F2_459_m	1017311	1001193	815205	0.801333	370.1	67.9	5285	5010	4730	4449
F2_460_m	1454918	1431521	1174010	0.806925	371.5	68.8	5020	4820	4622	4397
F2_461_m	1379504	1359164	1116300	0.809204	372.9	69.2	4895	4692	4503	4274
F2_462_m	1124930	1106948	909946	0.808891	371.1	68.5	4737	4512	4288	4069
F2_463_m	1007666	991079	814447	0.808251	371.1	68.8	4562	4294	4099	3892
F2_464_m	1184472	1165236	951229	0.803083	370	68.4	4703	4476	4271	4058
F2_465_m	1498843	1476364	1206945	0.805251	371.3	68.7	5087	4870	4670	4455
F2_466_m	1244777	1226936	1001880	0.804867	369.8	68.4	5383	5148	4872	4600
F2_467_m	1429753	1408099	1150227	0.804494	370.1	68.2	5421	5207	4958	4732
F2_468_m	1138762	1121620	916983	0.805246	370.9	68.2	4896	4672	4443	4202
F2_469_m	1310706	1290206	1058449	0.807541	370.6	68.4	4967	4729	4510	4305
F2_470_m	1030521	1014163	832383	0.80773	371	68.1	4855	4634	4388	4152
F2_471_m	1410942	1390329	1137337	0.806083	371.4	68.6	4766	4560	4318	4136
P_1_f	4267020	4201474	3474133	0.814182	380.8	75.2	5170	5158	5122	5070
P_1_m	3210331	3150344	2605814	0.811696	379.5	75.2	5418	5406	5369	5274
