# Supplementary material for: Quantitative trait locus analysis of parasitoid counteradaptation to symbiont-conferred resistance
Source: Heredity (Edinb). 2021 May 19;127(2):219–32. doi: 10.1038/s41437-021-00444-7 (PMC8322320; doi:10.1038/s41437-021-00444-7)
Supplement: Supplementary file 3 — Supplementary table S2 [file 41437_2021_444_MOESM3_ESM.xlsx]

## Sheet: Table_S2
Supplementary Table S2. Distance matrix of all 1835 SNP markers that were included on six linkage groups. For each SNP the scaffold and mapping position (in bp) is shown. Mapping positions are as returned by MSTmap and re-estimated with R/qtl (the latter in cM).
Scaffold	Marker position (bp)	Linkage group	Mapping position MSTmap	Mapping position R/qtl (cM)
tig00000023	480684	1	0	0
tig00000023	538430	1	0.4	5e-06
tig00000023	398798	1	3.875	1.13214
tig00000023	329504	1	4.513	1.70116
tig00000023	338219	1	4.513	1.70116
tig00000023	341033	1	4.513	1.70117
tig00000023	341050	1	4.513	1.70117
tig00000023	355763	1	5.142	1.84365
tig00000023	292559	1	5.858	1.98653
tig00000023	292590	1	5.858	1.98654
tig00000023	292604	1	5.858	1.98654
tig00000023	292534	1	6.75	2.12903
tig00000023	293050	1	6.75	2.12904
tig00000023	309001	1	6.75	2.12904
tig00000023	191992	1	9.364	3.14663
tig00000023	192156	1	9.364	3.14663
tig00000023	193198	1	9.364	3.14664
tig00000023	192148	1	9.633	3.14664
tig00000023	183523	1	10.38	3.4327
tig00000023	183562	1	10.38	3.4327
tig00000452	25947	1	17.688	7.11236
tig00000452	26046	1	17.688	7.11237
tig00000452	257945	1	19.555	7.54742
tig00000452	257969	1	19.555	7.54742
tig00000452	258397	1	20.317	7.54743
tig00001849	67451	1	23.56	8.86814
tig00001849	53979	1	23.56	8.86815
tig00001849	67383	1	24.016	8.86815
tig00001849	67193	1	24.59	8.86816
tig00001849	56701	1	25.039	8.86816
tig00001849	36711	1	25.451	8.86817
tig00001851	284827	1	33.429	12.7596
tig00001851	352962	1	34.356	12.8712
tig00001851	352887	1	35.406	12.949
tig00001851	352888	1	35.406	12.949
tig00001851	616766	1	45.658	18.0702
tig00001851	566637	1	46.166	18.0702
tig00001851	608262	1	46.662	18.0702
tig00001851	608295	1	46.662	18.0702
tig00001851	608333	1	46.662	18.0702
tig00001851	616847	1	46.662	18.0702
tig00001851	658247	1	47.625	18.3614
tig00001851	658300	1	47.625	18.3614
tig00001851	654894	1	47.852	18.3615
tig00001851	693590	1	47.852	18.3615
tig00001851	693610	1	47.852	18.3615
tig00001851	693730	1	47.852	18.3615
tig00001851	931900	1	51.995	20.4868
tig00001851	968350	1	54	21.3798
tig00001851	1010527	1	54.277	21.4972
tig00001851	1253558	1	59.291	23.6213
tig00001851	1260752	1	60.268	23.8182
tig00000307	304229	1	61.337	24.0487
tig00000307	232961	1	64.421	25.1577
tig00000307	232865	1	65.82	25.1577
tig00000307	232866	1	65.82	25.1577
tig00000307	193298	1	67.536	25.3023
tig00000307	123864	1	69.282	26.2395
tig00000307	48766	1	71.378	28.0215
tig00000225	73612	1	83.243	31.6301
tig00000225	212120	1	83.762	32.2725
tig00000225	176415	1	84.374	32.2725
tig00000173	426290	1	87.219	33.54
tig00000173	426293	1	87.219	33.54
tig00000219	13966	1	92.455	36.0105
tig00000219	14062	1	92.455	36.0105
tig00000219	31090	1	94.479	36.7812
tig00000219	31828	1	94.642	36.9212
tig00000219	47658	1	94.819	37.0496
tig00000219	245235	1	97.86	38.382
tig00000219	245436	1	97.86	38.382
tig00000219	247257	1	97.86	38.382
tig00000322	127960	1	106.551	42.9667
tig00000322	128311	1	106.551	42.9667
tig00000322	119509	1	107.387	43.1806
tig00000322	119569	1	107.387	43.1806
tig00000322	122359	1	107.387	43.1806
tig00000322	122780	1	107.387	43.1806
tig00000322	249598	1	108.983	43.9035
tig00000322	249623	1	108.983	43.9035
tig00002120	51905	1	109.972	44.281
tig00002120	48326	1	110.473	44.281
tig00002120	23074	1	110.945	44.4688
tig00002120	21362	1	111.084	44.4688
tig00002120	21398	1	111.084	44.4688
tig00002120	16711	1	111.56	44.6036
tig00002120	16721	1	111.761	44.6036
tig00002120	16825	1	111.761	44.6036
tig00002118	218051	1	112.444	44.8902
tig00002118	258562	1	112.567	44.8902
tig00002118	258563	1	112.567	44.8902
tig00002118	287293	1	112.567	44.8902
tig00002118	287301	1	112.567	44.8902
tig00002118	12974	1	117.972	47.0391
tig00000490	335824	1	118.447	47.3308
tig00000490	340947	1	118.447	47.3309
tig00000490	139983	1	122.459	48.9299
tig00000490	54780	1	127.218	50.2185
tig00002267	35482	1	127.477	51.2397
tig00002293	91089	1	127.477	51.2397
tig00002293	91336	1	127.477	51.2397
tig00002293	122612	1	127.477	51.2397
tig00002293	91773	1	127.723	51.2397
tig00002293	91909	1	128.223	51.2397
tig00002293	102150	1	128.901	51.2397
tig00001888	50148	1	129.181	51.2397
tig00002293	94730	1	129.294	51.2397
tig00002293	103385	1	129.294	51.2397
tig00002293	103415	1	129.294	51.2397
tig00002293	120328	1	129.294	51.2397
tig00001890	62667	1	136.246	54.8063
tig00001890	62735	1	136.246	54.8063
tig00001890	165416	1	138.381	55.7897
tig00001890	329912	1	141.266	57.3941
tig00001890	330148	1	141.266	57.3941
tig00000263	20088	1	141.828	57.5369
tig00002043	238846	1	141.828	57.6798
tig00002043	238635	1	141.967	57.6798
tig00000235	85093	1	142.732	57.6798
tig00000235	36187	1	143.452	57.6798
tig00002043	217565	1	143.452	57.6799
tig00002043	228123	1	144.493	57.6799
tig00002043	228142	1	144.493	57.6799
tig00000235	87750	1	144.915	57.6799
tig00000235	87858	1	144.915	57.6799
tig00000319	1822	1	144.915	57.6799
tig00000319	1837	1	144.915	57.6799
tig00002043	237400	1	144.915	57.6799
tig00002043	237543	1	144.915	57.6799
tig00002043	63867	1	146.424	58.4027
tig00002043	64197	1	146.424	58.4027
tig00002043	43018	1	147.023	58.6892
tig00000613	37506	1	148.054	59.1659
tig00000613	37885	1	148.054	59.1659
tig00000613	37978	1	148.054	59.1659
tig00001868	97623	1	148.682	60.29
tig00001862	87947	1	153.764	61.4709
tig00001862	89176	1	155.087	61.4709
tig00000913	14844	1	160.363	63.4128
tig00000913	14870	1	160.363	63.4128
tig00002528	75880	1	160.363	63.4128
tig00002528	76296	1	160.363	63.4128
tig00002634	12697	1	161.36	64.5742
tig00000881	51650	1	167.24	66.147
tig00001892	208229	1	170.67	67.5509
tig00001892	208578	1	170.67	67.5509
tig00001892	179568	1	171.304	67.8317
tig00001892	45581	1	174.069	68.6936
tig00001856	290504	1	177.149	70.1978
tig00001856	304044	1	177.149	70.1978
tig00001856	355821	1	177.31	70.1978
tig00001856	70453	1	179.157	71.0726
tig00001852	304421	1	181.69	72.1387
tig00001852	304552	1	181.69	72.1387
tig00001852	320244	1	181.69	72.1387
tig00001854	21227	1	181.69	72.1387
tig00001852	304385	1	181.79	72.1387
tig00001852	271644	1	183.024	72.5521
tig00001852	102279	1	183.549	72.7536
tig00001852	114824	1	183.549	72.7536
tig00001852	95018	1	185.854	73.8908
tig00001852	95177	1	185.854	73.8908
tig00001852	94990	1	187.058	73.8908
tig00001852	47502	1	190.758	75.1376
tig00001852	48592	1	190.758	75.1376
tig00000389	258647	1	191.787	75.6084
tig00000389	300207	1	191.787	75.6084
tig00000389	256209	1	192.214	75.6084
tig00000389	300451	1	192.214	75.6084
tig00000389	195324	1	194.189	76.331
tig00000389	195385	1	194.189	76.331
tig00000389	195695	1	194.189	76.331
tig00000389	195426	1	194.505	76.331
tig00000389	47530	1	195.686	76.6339
tig00000389	47778	1	195.686	76.6339
tig00000389	40313	1	196.336	76.7911
tig00001874	35233	1	196.76	76.9354
tig00001874	35276	1	196.76	76.9354
tig00001875	35286	1	199.14	78.0515
tig00001875	35498	1	199.14	78.0515
tig00001875	186133	1	201.183	78.844
tig00001875	186159	1	202.096	78.844
tig00001875	391470	1	203.022	78.844
tig00001875	242973	1	203.86	78.844
tig00000125	18382	1	204.594	78.9606
tig00001876	180423	1	206.21	80.4401
tig00001878	82566	1	213.003	82.9324
tig00001150	55817	1	220.68	86.4887
tig00000721	71311	1	220.68	86.8881
tig00002773	34246	1	220.68	86.8881
tig00000461	49231	1	220.68	86.8881
tig00002211	235705	1	222.773	87.828
tig00002211	235684	1	223.4	87.828
tig00002211	115131	1	226.248	88.9283
tig00002211	115149	1	226.853	88.9283
tig00002211	115257	1	227.331	88.9283
tig00002211	32518	1	227.74	89.0716
tig00002281	39765	1	228.765	89.2164
tig00002211	3614	1	228.878	89.2164
tig00002277	71477	1	230.519	89.7516
tig00002277	71543	1	230.519	89.7517
tig00002136	182253	1	231.758	90.1442
tig00002136	182307	1	231.758	90.1442
tig00002136	189486	1	231.758	90.1442
tig00002136	189821	1	231.758	90.1442
tig00000375	26456	1	237.581	93.0031
tig00000375	26504	1	237.581	93.0031
tig00000375	26505	1	237.581	93.0031
tig00000375	26576	1	237.581	93.0031
tig00000344	11208	1	237.581	93.0877
tig00000689	172108	1	243.102	95.9932
tig00000689	172515	1	243.102	95.9932
tig00000689	172052	1	244.122	96.1099
tig00000689	129112	1	246.244	96.8537
tig00000689	129132	1	246.244	96.8537
tig00002098	102054	1	251.397	99.5593
tig00002098	102084	1	251.397	99.5593
tig00002098	102297	1	251.682	99.5593
tig00002098	133093	1	252.211	99.5593
tig00002098	133486	1	252.211	99.5593
tig00002098	45895	1	253.122	99.8459
tig00002098	49032	1	253.122	99.8459
tig00002098	49354	1	253.122	99.8459
tig00002098	16908	1	254.742	100.423
tig00002096	138402	1	256.677	101.149
tig00002096	138429	1	256.677	101.149
tig00002096	127987	1	257.223	101.26
tig00002096	128008	1	257.223	101.26
tig00002096	74559	1	258.228	101.546
tig00002522	18398	1	259.716	102.102
tig00000330	354698	1	260.214	102.233
tig00002520	48978	1	260.214	102.233
tig00000330	354706	1	260.361	102.233
tig00002520	75761	1	260.871	102.233
tig00002522	10419	1	261.551	102.233
tig00002522	10430	1	261.551	102.233
tig00002096	44039	1	262.283	102.233
tig00002522	62577	1	262.796	102.233
tig00000330	286718	1	263.96	102.519
tig00000330	238636	1	265.043	102.846
tig00000330	238656	1	265.043	102.846
tig00000330	238687	1	265.043	102.846
tig00000330	74177	1	266.815	103.671
tig00000330	83718	1	266.815	103.671
tig00000330	83693	1	266.815	103.671
tig00000330	83698	1	266.815	103.671
tig00000330	83699	1	266.815	103.671
tig00000330	62617	1	266.815	104.095
tig00001204	3163	1	267.666	105.112
tig00000647	24452	1	273.106	106.832
tig00000647	24578	1	273.106	106.832
tig00000288	56042	1	280.67	109.208
tig00000288	325508	1	282	110.597
tig00000288	348787	1	282.254	111.18
tig00000754	176261	1	284.066	111.911
tig00002455	1514	1	284.843	112.175
tig00002455	1536	1	284.843	112.175
tig00000754	145603	1	285.974	112.441
tig00000754	86254	1	286.656	112.666
tig00000754	86264	1	286.656	112.666
tig00000754	7897	1	289.087	113.716
tig00001980	132683	1	291.487	114.709
tig00001980	142899	1	293.16	115.087
tig00001980	142854	1	293.88	115.087
tig00001980	210585	1	297.146	116.224
tig00001980	210681	1	297.146	116.224
tig00001980	221448	1	297.374	116.335
tig00001980	212066	1	297.52	116.34
tig00001980	212173	1	297.52	116.34
tig00001980	232334	1	297.933	116.518
tig00001980	254911	1	298.125	116.657
tig00001980	318707	1	299.557	117.275
tig00001980	306272	1	299.837	117.275
tig00001980	320347	1	299.837	117.418
tig00001980	320348	1	299.837	117.418
tig00001980	320351	1	299.837	117.418
tig00001980	320373	1	299.837	117.418
tig00000014	4808	1	303.443	119.342
tig00001982	208200	1	303.443	119.342
tig00000014	97108	1	306.316	120.366
tig00000019	7322	1	306.998	120.499
tig00000019	7327	1	306.998	120.499
tig00000014	208232	1	307.68	120.624
tig00000014	479635	1	311.612	122.267
tig00000014	479669	1	311.612	122.267
tig00000014	486568	1	311.917	122.41
tig00000014	486569	1	311.917	122.41
tig00000014	493111	1	311.917	122.551
tig00000014	559473	1	312.787	122.837
tig00000014	575743	1	314.194	123.417
tig00000014	575626	1	314.682	123.417
tig00000014	575702	1	314.682	123.417
tig00000014	575808	1	314.682	123.417
tig00000014	597945	1	315.812	123.891
tig00000014	699561	1	317.896	124.866
tig00000014	705594	1	317.896	124.866
tig00000014	705171	1	317.896	124.866
tig00000014	879272	1	318.666	125.205
tig00000014	936700	1	319.112	125.371
tig00000014	936708	1	319.112	125.371
tig00000014	1032236	1	321.13	126.176
tig00000014	1032514	1	321.13	126.176
tig00000014	1048164	1	322.637	126.61
tig00000014	1048123	1	323.583	126.61
tig00000014	1087307	1	324.506	126.889
tig00000178	67297	1	327.669	128.02
tig00000178	67334	1	327.669	128.02
tig00000178	176945	1	329.229	128.649
tig00000178	176992	1	329.229	128.649
tig00000178	195006	1	330.261	128.91
tig00000178	195007	1	330.261	128.91
tig00000178	378114	1	337.694	131.582
tig00000000	85113	1	338.918	132.171
tig00000000	84651	1	340.439	132.171
tig00000000	84673	1	342.047	132.171
tig00000000	119039	1	344.877	132.786
tig00000000	152940	1	345.934	132.942
tig00000000	172038	1	345.934	132.942
tig00000000	177824	1	347.502	133.262
tig00000000	216643	1	349.32	134.091
tig00000000	216652	1	349.32	134.091
tig00000000	216659	1	349.32	134.091
tig00000000	216663	1	349.32	134.091
tig00000000	216665	1	349.32	134.091
tig00000000	216672	1	349.32	134.091
tig00000000	225549	1	349.32	134.234
tig00000000	225565	1	349.612	134.234
tig00000000	259200	1	350.603	134.62
tig00000000	291690	1	351.473	134.808
tig00000000	291757	1	351.473	134.808
tig00000000	308085	1	352.045	134.808
tig00000000	318435	1	352.935	134.954
tig00000000	382882	1	354.366	135.27
tig00000000	387402	1	355.537	135.27
tig00000000	387456	1	355.537	135.27
tig00000000	405347	1	357.219	135.653
tig00000000	433856	1	358.254	135.798
tig00000000	433929	1	358.254	135.798
tig00000000	658668	1	363.511	138.444
tig00000000	658748	1	363.511	138.444
tig00000000	700040	1	364.421	138.798
tig00000000	700391	1	364.659	138.798
tig00000000	724894	1	365.323	139.151
tig00000000	726995	1	365.323	139.151
tig00000000	726999	1	365.323	139.151
tig00000000	727001	1	365.323	139.151
tig00000000	727006	1	365.323	139.151
tig00000000	727366	1	365.323	139.151
tig00000000	787682	1	368.43	140.743
tig00000000	815285	1	368.548	141.338
tig00000017	181266	1	373.25	142.992
tig00000017	181359	1	373.25	142.992
tig00000017	181362	1	373.25	142.992
tig00000017	216515	1	375.033	143.611
tig00000017	209791	1	375.448	143.611
tig00000692	36616	1	381.79	146.814
tig00000645	94305	1	385.286	148.393
tig00000271	234315	1	390.682	151.29
tig00000271	234340	1	390.682	151.29
tig00000271	271962	1	390.682	151.29
tig00000271	272043	1	390.682	151.29
tig00000271	272029	1	390.682	151.29
tig00000271	70878	1	394.568	153.074
tig00000271	4833	1	394.955	153.213
tig00000271	6939	1	394.955	153.213
tig00000271	7114	1	394.955	153.213
tig00000271	25106	1	395.923	153.354
tig00000271	25029	1	396.453	153.354
tig00000018	924064	2	0	0
tig00000018	899534	2	0.649	5e-06
tig00000018	807644	2	0.888	0.137092
tig00000018	821359	2	0.888	0.137097
tig00000018	745917	2	2.075	0.714839
tig00000018	745927	2	2.075	0.714844
tig00000018	772335	2	2.075	0.714849
tig00000018	773816	2	2.075	0.714854
tig00000018	570049	2	3.235	1.29132
tig00000018	608393	2	3.235	1.29133
tig00000018	606642	2	3.707	1.29133
tig00000018	606349	2	4.08	1.29134
tig00000018	447790	2	6.73	2.30288
tig00000018	404038	2	7.182	2.30289
tig00000018	87249	2	17.108	7.62537
tig00000018	27224	2	22.043	9.13795
tig00000018	27163	2	25.336	9.13795
tig00000002	311170	2	41.963	14.3418
tig00000002	488526	2	44.928	17.0213
tig00000002	617683	2	45.438	18.5806
tig00000002	618613	2	45.438	18.5806
tig00000002	733770	2	47.839	19.322
tig00000002	822857	2	47.839	19.6077
tig00000002	820014	2	47.839	19.6077
tig00000002	820016	2	47.839	19.6077
tig00000002	832835	2	47.839	19.6077
tig00000002	1023356	2	52.123	21.7229
tig00000002	1125150	2	55.371	23.2007
tig00000002	1163357	2	55.506	23.3288
tig00000002	1163393	2	55.506	23.3289
tig00000002	1198937	2	57.253	24.0575
tig00000002	1262913	2	58.636	24.487
tig00000002	1262906	2	59.027	24.487
tig00000002	1273731	2	60.555	25.0655
tig00000002	1300405	2	61.503	25.4946
tig00000002	1300475	2	61.503	25.4947
tig00000002	1453257	2	65.501	27.4722
tig00000002	1402650	2	65.501	27.4722
tig00000002	1402992	2	65.501	27.4722
tig00000002	1388174	2	65.501	27.4722
tig00001871	837733	2	80.932	35.7381
tig00001871	845268	2	80.932	35.7381
tig00001871	824000	2	81.898	35.7381
tig00002117	85991	2	85.081	37.1441
tig00002117	86117	2	85.081	37.1441
tig00002117	86118	2	85.081	37.1441
tig00002117	206777	2	86.9	37.9204
tig00002117	206850	2	86.9	37.9204
tig00002117	207039	2	86.9	37.9204
tig00002117	302900	2	89.236	38.807
tig00002117	361566	2	89.785	39.2162
tig00000652	217911	2	95.324	41.1683
tig00000652	217870	2	96.479	41.1683
tig00000652	217933	2	96.479	41.1683
tig00000652	217975	2	96.479	41.1683
tig00000652	217976	2	96.479	41.1683
tig00000652	217980	2	96.479	41.1683
tig00000652	218147	2	96.479	41.1683
tig00000652	218190	2	96.479	41.1684
tig00002200	16355	2	101.345	43.2003
tig00002198	29866	2	103.433	44.0556
tig00001408	39704	2	106.57	45.4012
tig00000188	502026	2	107.019	45.5447
tig00001408	40068	2	107.209	45.5447
tig00000188	439227	2	111.091	47.3317
tig00000188	186485	2	115.049	49.0508
tig00000188	199581	2	115.049	49.0508
tig00000188	257935	2	115.049	49.0508
tig00000188	102562	2	117.141	49.8152
tig00000188	126199	2	117.983	49.8152
tig00002051	26249	2	129.578	55.7384
tig00002051	30643	2	129.578	55.7384
tig00002051	30739	2	129.578	55.7384
tig00002051	30802	2	129.578	55.7384
tig00002051	30840	2	129.578	55.7384
tig00002051	74127	2	129.578	55.7384
tig00002051	74131	2	129.578	55.7384
tig00002051	101617	2	129.578	55.7384
tig00002051	26318	2	130.054	55.7384
tig00000926	45718	2	130.519	55.7384
tig00002051	73807	2	131.339	55.9199
tig00002051	74153	2	131.339	55.9199
tig00002049	73268	2	133.365	56.6823
tig00002049	80957	2	133.599	56.6823
tig00002049	57888	2	134.01	56.6823
tig00002049	84806	2	134.01	56.6823
tig00002049	78319	2	134.01	56.6823
tig00002049	78377	2	134.01	56.6824
tig00002049	78452	2	134.01	56.6824
tig00002049	95887	2	134.497	56.9579
tig00002049	30147	2	136.338	57.741
tig00002049	9323	2	137.996	58.1239
tig00002049	9511	2	137.996	58.1239
tig00002049	9553	2	137.996	58.1239
tig00002049	9547	2	138.694	58.2522
tig00001999	185722	2	141.336	59.2817
tig00001999	185750	2	141.336	59.2818
tig00001999	198465	2	141.336	59.2818
tig00001999	206685	2	141.336	59.2818
tig00001999	236333	2	141.501	59.3565
tig00001999	341266	2	145.342	61.3056
tig00001999	341269	2	145.342	61.3056
tig00001999	307433	2	145.494	61.3483
tig00001999	341478	2	145.652	61.3994
tig00001999	341333	2	145.652	61.3994
tig00001999	360646	2	147.685	62.0455
tig00001999	420185	2	148.734	62.5175
tig00001999	419915	2	149.459	62.5175
tig00001999	420206	2	149.459	62.5175
tig00001999	462704	2	152.277	63.157
tig00001999	462705	2	152.277	63.157
tig00001999	462763	2	154.028	63.157
tig00001999	462882	2	154.028	63.157
tig00001999	462883	2	154.028	63.157
tig00000424	69189	2	155.743	63.7109
tig00001943	66609	2	159.61	65.6555
tig00001943	66632	2	159.61	65.6555
tig00001943	45744	2	159.96	65.7982
tig00001943	45746	2	159.96	65.7982
tig00001943	38730	2	160.136	65.7982
tig00001943	38544	2	160.398	65.7982
tig00000075	567452	2	161.68	66.2674
tig00000075	567700	2	161.68	66.2674
tig00000075	555682	2	162.413	66.3985
tig00001884	43258	2	167.309	68.5295
tig00001884	43621	2	167.309	68.5295
tig00001884	72275	2	168.162	68.8147
tig00001884	169166	2	170.66	69.8715
tig00001884	169167	2	170.66	69.8715
tig00001884	169174	2	170.66	69.8715
tig00001884	169379	2	170.66	69.8715
tig00001884	194386	2	172.058	70.3682
tig00001884	194387	2	172.058	70.3682
tig00001884	206558	2	172.058	70.3683
tig00001884	277250	2	174.238	71.2084
tig00001884	277253	2	174.238	71.2084
tig00001884	277278	2	174.238	71.2084
tig00001884	367310	2	178.59	73.3458
tig00001884	367279	2	179.686	73.3458
tig00001898	131672	2	188.42	77.4968
tig00001898	131678	2	188.42	77.4968
tig00001898	132012	2	188.42	77.4968
tig00001898	163547	2	188.568	77.7949
tig00001899	21500	2	193.895	80.2102
tig00001899	21508	2	193.895	80.2102
tig00001899	28164	2	194.68	80.408
tig00001901	97002	2	195.919	80.7982
tig00001901	97052	2	195.919	80.7982
tig00001901	97379	2	195.919	80.7982
tig00001901	93004	2	196.229	80.9336
tig00001901	93082	2	196.229	80.9336
tig00001901	96710	2	196.229	80.9336
tig00001901	344004	2	197.181	81.3646
tig00001901	343807	2	197.343	81.3646
tig00001901	399415	2	197.343	81.3646
tig00001901	399504	2	197.343	81.3646
tig00001901	451958	2	197.858	81.3646
tig00001901	388089	2	198.426	81.3646
tig00001901	388323	2	198.426	81.3647
tig00001901	451968	2	198.727	81.3647
tig00001903	28948	2	200.67	81.9239
tig00001903	29069	2	200.67	81.9239
tig00002183	49603	2	202.923	82.483
tig00002183	38477	2	203.227	82.483
tig00001029	89221	2	206.454	84.1015
tig00002035	4899	2	206.454	84.1015
tig00002035	5169	2	206.454	84.1015
tig00002035	5218	2	206.454	84.1015
tig00002037	14852	2	206.454	84.1015
tig00001029	87822	2	206.872	84.1015
tig00001029	102606	2	206.872	84.1015
tig00001029	102984	2	206.872	84.1015
tig00001865	8778	2	207.792	84.3899
tig00000011	16223	2	208.274	84.531
tig00000011	16268	2	208.274	84.531
tig00000011	17605	2	208.274	84.531
tig00000438	221452	2	209.013	84.835
tig00000438	221556	2	209.013	84.835
tig00000438	221593	2	209.013	84.835
tig00001694	24273	2	212.389	86.5396
tig00001694	24256	2	213.045	86.6834
tig00001694	24257	2	213.045	86.6835
tig00001694	24372	2	213.045	86.6835
tig00001694	24557	2	213.045	86.6835
tig00001694	26800	2	214.44	87.032
tig00001694	27143	2	214.44	87.032
tig00002202	12163	2	215.296	87.032
tig00001060	48457	2	215.721	87.1942
tig00001060	48462	2	215.721	87.1942
tig00001060	53224	2	216.006	87.3353
tig00001060	49624	2	216.298	87.3354
tig00001060	52155	2	216.298	87.3354
tig00001993	401924	2	216.805	87.4463
tig00001060	50153	2	217.052	87.477
tig00001060	52922	2	217.052	87.477
tig00001060	52923	2	217.052	87.477
tig00001993	347250	2	218.495	87.9528
tig00001993	345730	2	218.495	87.9528
tig00001993	309591	2	219.531	88.1289
tig00001993	310171	2	219.531	88.1289
tig00001993	295756	2	220.458	88.4517
tig00001993	259261	2	223.631	89.212
tig00001993	259307	2	223.631	89.212
tig00001993	102747	2	226.885	90.4751
tig00002366	84853	2	229.66	91.6945
tig00002366	84876	2	229.66	91.6945
tig00002368	32129	2	231.323	92.4173
tig00002368	17629	2	231.692	92.4173
tig00001321	30797	2	232.173	92.5601
tig00001321	30537	2	232.663	92.5601
tig00002222	33193	2	235.38	93.5861
tig00002222	62165	2	235.619	93.5861
tig00002674	36871	2	239.782	95.3028
tig00002674	36874	2	239.782	95.3028
tig00002674	20779	2	240.803	95.6091
tig00002674	21031	2	240.803	95.6092
tig00000953	18514	2	244.219	97.0901
tig00000953	69404	2	247.834	98.1661
tig00000917	26876	2	247.967	98.905
tig00000917	27226	2	248.1	98.905
tig00001145	58234	2	249.177	99.3518
tig00001145	58431	2	249.177	99.3519
tig00001274	13912	2	249.652	99.5311
tig00001274	31036	2	250.845	99.9266
tig00001274	31253	2	250.977	99.9266
tig00001274	44641	2	251.655	100.083
tig00000609	90071	2	254.362	100.973
tig00000609	89507	2	254.528	101.107
tig00000609	89653	2	254.711	101.107
tig00000609	38074	2	255.416	101.395
tig00000609	38332	2	255.416	101.395
tig00000609	38394	2	255.416	101.395
tig00000609	47130	2	255.416	101.395
tig00000524	90424	2	256.79	101.827
tig00000524	90440	2	256.79	101.827
tig00000524	90156	2	257.527	101.827
tig00000524	134326	2	258.213	101.97
tig00000524	134339	2	258.213	101.97
tig00000524	135734	2	258.213	101.97
tig00000524	186277	2	259.765	102.6
tig00000524	186934	2	259.765	102.6
tig00000524	187108	2	259.765	102.6
tig00000524	260764	2	260.997	102.942
tig00000524	260794	2	261.124	102.942
tig00000524	260825	2	261.269	102.942
tig00001398	57876	2	265.18	104.555
tig00001549	3744	2	265.325	104.849
tig00002056	128820	2	265.325	104.849
tig00002056	128843	2	265.325	104.849
tig00002056	26434	2	268.632	106.166
tig00002056	38513	2	269.522	106.166
tig00002056	38542	2	270.325	106.166
tig00002056	38712	2	270.325	106.166
tig00000367	4708	2	276.94	109.283
tig00000367	4673	2	279.217	109.283
tig00002054	92545	2	289.361	113.54
tig00002054	63030	2	289.499	113.81
tig00002054	63031	2	289.499	113.81
tig00002054	7607	2	291.229	114.458
tig00002054	7751	2	291.422	114.602
tig00001711	15097	2	292.779	115.236
tig00001711	15134	2	292.779	115.236
tig00001711	15199	2	292.779	115.236
tig00001711	14885	2	292.779	115.236
tig00001711	14913	2	292.779	115.236
tig00001722	19388	2	293.231	115.38
tig00001722	19425	2	293.231	115.38
tig00001722	19439	2	293.231	115.38
tig00001722	19354	2	293.444	115.38
tig00001722	18486	2	293.705	115.38
tig00000119	583907	2	295.39	115.97
tig00000119	573075	2	296.083	116.144
tig00000119	573094	2	296.871	116.279
tig00000119	500765	2	297.786	116.694
tig00000119	474298	2	300.796	117.41
tig00000119	474299	2	300.796	117.41
tig00000119	391963	2	304.603	118.972
tig00000119	392903	2	304.603	118.972
tig00000119	384692	2	305.325	119.11
tig00000119	337024	2	306.406	119.687
tig00000119	239818	2	310.506	120.874
tig00000119	68173	2	312.591	121.785
tig00000690	143329	2	319.368	125.232
tig00000690	81904	2	319.368	125.395
tig00000690	75812	2	319.499	125.395
tig00000690	75816	2	319.499	125.395
tig00000690	75839	2	319.499	125.395
tig00000690	75842	2	319.499	125.395
tig00000690	76122	2	319.499	125.395
tig00000690	81958	2	319.499	125.395
tig00000690	111874	2	319.499	125.395
tig00001935	717320	2	319.686	125.395
tig00000690	9357	2	319.935	125.681
tig00000690	63550	2	320.845	125.95
tig00000690	63440	2	320.845	125.95
tig00002215	92314	2	329.848	130.687
tig00002215	80951	2	330.4	130.687
tig00002214	56327	2	334.696	132.531
tig00002214	65552	2	334.696	132.531
tig00002214	65916	2	334.696	132.531
tig00002213	12644	2	337.842	133.472
tig00002213	13060	2	337.842	133.472
tig00002213	12645	2	339.178	133.472
tig00002212	37031	2	341.22	134.002
tig00002114	25460	2	342.922	134.716
tig00002114	25463	2	342.922	134.716
tig00002112	32443	2	343.516	135.003
tig00002112	32437	2	343.516	135.003
tig00002112	32788	2	343.622	135.003
tig00002112	128141	2	344.229	135.329
tig00002112	128255	2	344.229	135.329
tig00002112	128282	2	344.229	135.329
tig00001886	35409	2	345.785	136.036
tig00000522	184123	2	346.619	136.415
tig00000522	184381	2	346.619	136.415
tig00002013	289964	2	346.619	136.571
tig00002013	375947	2	347.302	136.571
tig00002013	424664	2	347.302	136.571
tig00002013	200875	2	348.008	136.715
tig00002013	200832	2	348.15	136.715
tig00002013	151154	2	348.288	136.998
tig00002013	93020	2	350.492	137.734
tig00002011	115125	2	351.965	138.314
tig00002011	115197	2	351.965	138.314
tig00001455	31130	2	354.514	139.597
tig00001455	51176	2	355.423	140.054
tig00000912	81545	2	357.403	140.947
tig00000912	81555	2	357.403	140.947
tig00000912	17637	2	357.703	140.947
tig00000912	81307	2	357.703	140.947
tig00000020	827259	2	358.9	141.377
tig00002355	70819	2	360.65	141.965
tig00002355	81764	2	360.65	141.965
tig00002355	30350	2	360.978	141.965
tig00002355	30405	2	360.978	141.965
tig00001170	19438	2	363.979	143.018
tig00001170	26872	2	364.255	143.131
tig00001413	44696	2	370.731	145.109
tig00000004	34659	2	370.965	146.296
tig00000004	30630	2	371.242	146.296
tig00000004	30325	2	371.552	146.296
tig00000004	34671	2	371.552	146.296
tig00000004	13436	2	372.276	146.461
tig00000877	38275	2	372.976	146.626
tig00000877	41286	2	372.976	146.626
tig00000877	41290	2	372.976	146.626
tig00000877	35273	2	373.205	146.834
tig00000877	81716	2	374.097	146.834
tig00000877	81758	2	374.097	146.834
tig00001600	26627	2	375.237	147.122
tig00001259	45115	2	375.813	147.408
tig00001259	45154	2	375.813	147.408
tig00001259	51384	2	375.813	147.408
tig00000948	722	2	376.385	147.408
tig00001259	11731	2	377.275	147.408
tig00000948	77221	2	378.189	147.697
tig00000948	76864	2	378.493	147.838
tig00000948	77129	2	378.493	147.838
tig00000414	104675	2	383.596	150.325
tig00000414	104587	2	384.263	150.325
tig00001895	28511	2	385.406	150.557
tig00001895	62028	2	385.552	150.659
tig00000632	60457	2	391.792	154.048
tig00000632	108643	2	392.406	154.048
tig00000000	1913707	2	397.911	156.4
tig00000000	1830968	2	402.667	158.538
tig00000000	1565292	2	408.828	161.469
tig00000000	1659309	2	410.115	161.469
tig00000000	1156405	2	420.061	166.693
tig00000000	1156436	2	420.061	166.693
tig00000000	1250159	2	420.232	166.693
tig00000000	1124348	2	422.893	167.993
tig00000000	1111909	2	423.75	168.302
tig00000000	1103310	2	425.091	168.845
tig00000000	1078703	2	425.734	169.073
tig00000000	937644	2	427.056	171.267
tig00000449	164647	2	431.537	173.509
tig00000075	430905	3	0	0
tig00000075	318094	3	0.696	5e-06
tig00000075	192077	3	1.812	0.641829
tig00000075	192272	3	1.812	0.641834
tig00000075	199648	3	1.812	0.641839
tig00000075	199700	3	1.812	0.641844
tig00000075	177217	3	2.448	0.957305
tig00000075	177123	3	2.448	0.95731
tig00000075	81622	3	2.448	1.24273
tig00000075	52040	3	3.139	1.63623
tig00000314	178132	3	14.16	6.25936
tig00000314	120263	3	14.526	6.96351
tig00000314	69527	3	17.057	7.8957
tig00000314	46094	3	17.402	8.24748
tig00000314	26364	3	17.753	8.57842
tig00000091	339744	3	24.219	11.3721
tig00000091	340149	3	24.512	11.4825
tig00000091	189037	3	27.178	12.4298
tig00000091	188981	3	27.667	12.4298
tig00000091	179493	3	28.566	12.6264
tig00000091	130523	3	30.161	13.0838
tig00000091	130671	3	30.161	13.0838
tig00000091	130481	3	30.866	13.2138
tig00000091	91892	3	31.747	14.4407
tig00001871	137618	3	42.073	18.6091
tig00001871	150900	3	42.073	18.6949
tig00001871	150908	3	42.073	18.6949
tig00001871	151065	3	42.073	18.6949
tig00001871	373875	3	47.83	21.7223
tig00001871	373950	3	47.83	21.7223
tig00000048	180822	3	53.59	24.674
tig00000048	181165	3	53.59	24.674
tig00000048	129076	3	54.176	24.8282
tig00000048	129092	3	54.176	24.8282
tig00000054	110022	3	54.883	26.8609
tig00000054	526859	3	65.839	30.5103
tig00000054	515992	3	66.194	30.5103
tig00000054	720672	3	73.354	33.6898
tig00000054	720738	3	74.285	33.6898
tig00000078	668150	3	77.563	35.2303
tig00000078	675603	3	77.705	35.322
tig00000078	675690	3	77.705	35.322
tig00000078	675706	3	77.705	35.322
tig00000078	675708	3	77.705	35.322
tig00000078	675785	3	77.705	35.322
tig00000078	675801	3	77.705	35.322
tig00000078	675859	3	77.705	35.322
tig00000078	633019	3	77.851	35.5773
tig00000078	173664	3	84.589	38.8086
tig00000078	387650	3	84.589	38.8086
tig00000078	316110	3	84.589	38.8086
tig00000078	302836	3	84.879	38.8086
tig00000078	302888	3	84.879	38.8086
tig00000078	26676	3	86.113	39.2441
tig00001301	59382	3	86.586	39.3836
tig00001301	59583	3	86.729	39.3836
tig00000159	13219	3	89.963	40.9908
tig00000159	18244	3	89.963	40.9908
tig00000159	289673	3	96.715	44.5174
tig00000159	289891	3	96.715	44.5174
tig00000159	289947	3	96.715	44.5174
tig00000159	329012	3	97.653	44.8762
tig00000159	341819	3	97.968	45.2021
tig00000010	888539	3	105.183	48.166
tig00000010	844598	3	106.206	48.4723
tig00000010	844635	3	106.206	48.4723
tig00000010	861712	3	107.059	48.4723
tig00000010	664005	3	111.561	50.3658
tig00000010	664009	3	111.561	50.3658
tig00000010	606668	3	115.219	52.1967
tig00000010	606670	3	115.219	52.1967
tig00000010	574032	3	115.863	52.4836
tig00000010	574101	3	115.863	52.4836
tig00000010	574390	3	115.863	52.4836
tig00000010	519784	3	116.276	52.7525
tig00000010	519803	3	116.276	52.7525
tig00000010	520411	3	116.276	52.7525
tig00000010	83220	3	122.386	55.5129
tig00000010	36451	3	122.386	55.7733
tig00000010	36452	3	122.386	55.7733
tig00000010	228883	3	122.386	55.7733
tig00000010	26845	3	122.681	55.9181
tig00000010	26588	3	122.681	55.9181
tig00000010	26678	3	122.681	55.9181
tig00000010	26787	3	122.681	55.9181
tig00002042	211658	3	122.681	56.061
tig00000010	7086	3	123.039	56.061
tig00002042	174135	3	123.349	56.1996
tig00002042	120244	3	125.691	56.7893
tig00002042	88692	3	126.493	56.9277
tig00002042	88709	3	126.493	56.9277
tig00002042	88755	3	126.493	56.9277
tig00002042	89226	3	126.493	56.9277
tig00002042	88580	3	126.493	56.9277
tig00002042	88217	3	127.457	56.9277
tig00002032	10127	3	128.544	57.3603
tig00000151	276714	3	130.913	57.9404
tig00000335	50111	3	131.355	57.9404
tig00000335	50317	3	131.355	57.9404
tig00000335	35639	3	131.935	57.9404
tig00000335	35917	3	131.935	57.9404
tig00001179	5695	3	141.442	62.8301
tig00000510	70202	3	141.96	63.4343
tig00000512	241036	3	151.719	66.3308
tig00000353	118442	3	153.26	68.1409
tig00000353	142183	3	153.496	68.5848
tig00000353	219712	3	155.385	69.4619
tig00000353	219433	3	156.245	69.4619
tig00000353	266436	3	156.39	69.8946
tig00000353	266457	3	156.39	69.8946
tig00000353	266482	3	156.39	69.8946
tig00000828	89012	3	158.857	71.0422
tig00000828	6378	3	159.483	71.0422
tig00000736	43097	3	162.831	72.5289
tig00000736	43153	3	162.831	72.5289
tig00000736	47685	3	162.831	72.5289
tig00000417	61904	3	163.206	73.0997
tig00001030	49529	3	167.86	74.6002
tig00001030	75993	3	167.969	74.7585
tig00001030	76008	3	167.969	74.7585
tig00001030	76050	3	167.969	74.7585
tig00001030	76110	3	167.969	74.7585
tig00001030	82004	3	168.514	74.9334
tig00001969	91971	3	169.142	75.1395
tig00001966	487637	3	169.763	75.3444
tig00001966	487675	3	169.763	75.3444
tig00001966	430102	3	170.692	75.6738
tig00001966	421751	3	171.387	75.8287
tig00001966	419136	3	171.798	75.8287
tig00001966	370097	3	172.685	76.1456
tig00001966	391855	3	172.685	76.1456
tig00001966	391874	3	172.685	76.1456
tig00001966	406506	3	172.685	76.1456
tig00001966	353394	3	173.392	76.1456
tig00001966	297591	3	174.37	76.4336
tig00001966	297310	3	174.37	76.4336
tig00000855	99647	3	177.102	77.6151
tig00001966	33714	3	177.844	77.7366
tig00001966	33727	3	177.844	77.7366
tig00001966	33774	3	177.844	77.7366
tig00001966	56512	3	178.047	77.7442
tig00000855	95863	3	178.624	77.8899
tig00000855	95984	3	178.624	77.8899
tig00000855	79284	3	179.257	77.8899
tig00000855	102132	3	179.257	77.8899
tig00000168	36180	3	180.717	78.3219
tig00000168	36439	3	181.137	78.3219
tig00000194	81047	3	182.213	78.6092
tig00002002	252402	3	183.34	78.8971
tig00002002	286477	3	183.34	78.8971
tig00002002	322251	3	183.34	78.8971
tig00002002	241191	3	184.088	79.0404
tig00002002	232545	3	184.514	79.0405
tig00002002	52750	3	185.999	79.7589
tig00002002	98175	3	186.127	79.7589
tig00002002	98342	3	186.127	79.7589
tig00002000	196474	3	188.087	80.7319
tig00002000	186403	3	188.834	80.8394
tig00002000	102784	3	190.183	81.1427
tig00002000	102817	3	190.183	81.1427
tig00002018	230452	3	196.468	83.9725
tig00002018	230461	3	196.468	83.9725
tig00002018	229453	3	196.468	83.9874
tig00002018	151991	3	197.901	84.5148
tig00002018	82992	3	198.726	84.8597
tig00002018	74301	3	199.155	84.9992
tig00002164	58664	3	199.549	85.5513
tig00001640	80	3	206.87	88.6472
tig00001640	104	3	206.87	88.6472
tig00001500	14115	3	210.932	90.8342
tig00001500	18013	3	210.932	90.8342
tig00002228	21192	3	212.176	91.2907
tig00002228	21264	3	212.176	91.2907
tig00002329	13501	3	212.491	91.2907
tig00000684	7219	3	212.491	91.2907
tig00000684	7054	3	212.491	91.2907
tig00002228	10884	3	212.726	91.365
tig00002228	49026	3	212.939	91.4334
tig00002228	49017	3	212.939	91.4334
tig00002228	108238	3	213.602	91.7556
tig00002228	108284	3	213.602	91.7556
tig00002228	108159	3	214.114	91.7556
tig00002228	108270	3	214.114	91.7557
tig00002434	121510	3	216.479	92.7389
tig00002240	16557	3	216.479	92.7389
tig00002240	16624	3	216.479	92.7389
tig00001556	21942	3	230.622	99.7396
tig00000704	89237	3	230.793	99.7396
tig00001556	32024	3	231.104	99.8226
tig00000283	120299	3	231.392	100.669
tig00000704	137792	3	231.392	100.669
tig00000704	137799	3	231.392	100.669
tig00000704	137992	3	231.392	100.669
tig00000704	137993	3	231.392	100.669
tig00000704	137998	3	231.392	100.669
tig00000704	154708	3	231.392	100.669
tig00000334	186648	3	231.743	100.825
tig00000411	7672	3	231.743	100.825
tig00000793	89504	3	234.499	101.856
tig00000793	103671	3	235.608	101.856
tig00000793	103813	3	236.336	101.984
tig00000793	71267	3	237.896	102.252
tig00001464	35016	3	239.77	102.711
tig00001464	35045	3	239.998	102.711
tig00002463	5986	3	241.124	103.054
tig00002463	5929	3	241.27	103.054
tig00002463	5942	3	241.27	103.054
tig00002593	5211	3	242.629	103.501
tig00002593	5235	3	242.629	103.501
tig00002593	5594	3	242.629	103.501
tig00002593	5650	3	242.629	103.501
tig00002593	5667	3	242.629	103.501
tig00002593	5685	3	242.629	103.501
tig00000006	38240	3	249.503	106.974
tig00000006	38377	3	249.503	106.974
tig00001112	38399	3	251.695	107.995
tig00001112	38455	3	251.695	107.995
tig00001112	38552	3	251.695	107.995
tig00001378	22263	3	253.114	108.582
tig00001378	22271	3	253.114	108.582
tig00001378	22272	3	253.114	108.582
tig00001378	22491	3	253.114	108.582
tig00002257	16464	3	255.815	109.783
tig00002257	52754	3	256.51	109.948
tig00002257	52757	3	256.51	109.948
tig00002257	53030	3	256.51	109.948
tig00002257	76524	3	257.719	110.491
tig00002257	76703	3	257.719	110.491
tig00002257	76791	3	257.719	110.491
tig00002257	76796	3	257.719	110.491
tig00001859	395560	3	263.762	113.575
tig00001859	303164	3	268.859	116.274
tig00001859	306313	3	268.859	116.274
tig00001859	309358	3	268.859	116.274
tig00001859	309406	3	268.859	116.274
tig00001859	313853	3	268.859	116.274
tig00001859	314982	3	268.859	116.274
tig00001859	324512	3	268.859	116.274
tig00001859	282923	3	268.859	116.54
tig00001859	166137	3	275.378	119.514
tig00001859	192149	3	275.51	119.514
tig00001859	141005	3	277.544	120.18
tig00000368	477	3	277.544	120.477
tig00000368	532	3	277.544	120.477
tig00001859	119965	3	277.544	120.477
tig00001859	97441	3	279.364	121.342
tig00001859	97450	3	279.364	121.342
tig00001859	98933	3	279.364	121.342
tig00001859	48349	3	283.778	122.775
tig00001859	48171	3	285.609	122.929
tig00001859	48496	3	287.475	123.269
tig00001859	17560	3	288.138	123.269
tig00001857	746827	3	295.248	126.535
tig00001857	746866	3	296.085	126.535
tig00001857	806648	3	297.048	126.569
tig00001857	660357	3	299.936	127.911
tig00001857	660387	3	299.936	127.911
tig00001857	660535	3	299.936	127.911
tig00001857	661903	3	299.936	127.911
tig00001857	537331	3	302.932	129.245
tig00001857	515986	3	303.1	129.38
tig00001857	516172	3	303.1	129.38
tig00001857	268297	3	303.824	130.856
tig00000388	63494	3	318.28	135.691
tig00000405	96491	3	320.007	137.132
tig00000405	104397	3	321.627	137.132
tig00000405	165609	3	323.815	137.742
tig00000405	165651	3	323.815	137.742
tig00000405	165663	3	324.67	137.742
tig00000042	78826	3	329.685	139.882
tig00000042	238198	3	332.213	141.074
tig00000042	400360	3	337.807	143.888
tig00000042	395868	3	338.253	143.888
tig00000042	468161	3	339.359	144.241
tig00000042	481134	3	340.703	144.887
tig00000042	493909	3	340.703	144.887
tig00000042	494160	3	340.703	144.887
tig00000042	572619	3	342.221	145.624
tig00000042	651155	3	344.076	146.504
tig00000042	674739	3	344.285	146.948
tig00000042	795361	3	350.988	149.891
tig00000231	379541	3	351.241	150.009
tig00000231	379139	3	351.8	150.009
tig00000231	367916	3	353.132	150.313
tig00000231	367975	3	353.132	150.313
tig00000231	367977	3	353.132	150.313
tig00000231	368302	3	353.132	150.313
tig00000231	368303	3	353.132	150.313
tig00000231	125242	3	359.073	153.142
tig00000231	53116	3	359.73	153.239
tig00000761	50257	3	367.295	156.595
tig00000761	50279	3	367.487	156.595
tig00001285	24824	3	369.35	157.385
tig00001285	24874	3	369.456	157.385
tig00000246	282083	3	374.662	160.015
tig00000246	282267	3	374.662	160.015
tig00000377	29795	3	386.522	167.05
tig00000377	32406	3	386.522	167.05
tig00000377	32461	3	386.522	167.05
tig00000377	32574	3	386.522	167.05
tig00000377	3231	3	386.522	167.05
tig00000377	3399	3	386.522	167.05
tig00000377	3407	3	386.522	167.05
tig00000377	36320	3	386.522	167.05
tig00000476	118267	4	0	0
tig00000476	85779	4	1.334	0.713951
tig00000476	85780	4	1.334	0.713956
tig00000108	33073	4	5.612	2.43039
tig00000108	70398	4	6.169	2.73974
tig00000108	334964	4	16.754	6.19478
tig00000108	484667	4	16.951	7.73728
tig00000108	554448	4	20.298	9.156
tig00000108	557514	4	20.508	9.28225
tig00000108	580261	4	21.742	9.7225
tig00000108	580254	4	22.007	9.7225
tig00000108	612677	4	22.317	10.2746
tig00000094	389790	4	29.336	13.1796
tig00000094	389894	4	29.336	13.1796
tig00000094	384837	4	30.102	13.4806
tig00000094	356087	4	30.865	13.7519
tig00000094	356415	4	31.327	13.7519
tig00000094	356416	4	31.327	13.7519
tig00000094	356418	4	31.327	13.7519
tig00000094	356457	4	31.327	13.7519
tig00000094	357431	4	31.327	13.7519
tig00000094	348546	4	31.648	14.3058
tig00000094	197237	4	40.605	17.7409
tig00000094	154238	4	41.119	18.605
tig00000094	154421	4	41.119	18.605
tig00000094	121694	4	41.774	18.8268
tig00000094	121698	4	41.774	18.8268
tig00000094	22018	4	44.354	20.0765
tig00000915	18635	4	47.213	21.3261
tig00000915	18716	4	47.213	21.3261
tig00000915	8060	4	47.678	21.3261
tig00000915	8025	4	48.267	21.3261
tig00000915	8095	4	48.267	21.3261
tig00000500	80826	4	49.398	21.6126
tig00000500	71785	4	50.08	21.8994
tig00000243	26894	4	50.862	22.1858
tig00000243	26824	4	51.248	22.1858
tig00001927	73624	4	54.153	23.5023
tig00001927	73625	4	54.153	23.5023
tig00001927	73650	4	54.153	23.5023
tig00001927	73663	4	54.153	23.5023
tig00001927	107330	4	54.918	23.7903
tig00001927	107418	4	54.918	23.7903
tig00001927	148324	4	56.48	24.3733
tig00001927	251836	4	57.686	24.6595
tig00001927	330254	4	58.453	24.6595
tig00001927	406765	4	59.851	25.0957
tig00001929	50213	4	60.142	25.2358
tig00001929	50214	4	60.142	25.2358
tig00001929	161711	4	60.636	25.3793
tig00001929	161739	4	60.636	25.3793
tig00001929	206268	4	61.185	25.566
tig00001929	242409	4	62.202	25.9468
tig00001929	256287	4	62.202	25.9468
tig00001929	256336	4	62.202	25.9468
tig00001929	231289	4	62.664	26.0816
tig00001929	256187	4	62.664	26.0816
tig00001929	262370	4	62.664	26.0816
tig00001929	265937	4	63.234	26.0816
tig00001929	266006	4	63.234	26.0816
tig00001929	266001	4	63.519	26.0816
tig00001929	321593	4	63.812	26.2245
tig00001929	358905	4	64.276	26.3671
tig00001929	358959	4	64.276	26.3671
tig00001929	359006	4	64.276	26.3671
tig00001929	359335	4	64.276	26.3671
tig00001929	321429	4	64.932	26.5097
tig00000396	230015	4	65.59	26.6526
tig00000396	263538	4	66.219	26.6526
tig00001929	295734	4	66.219	26.6526
tig00001929	295824	4	66.219	26.6526
tig00000396	132271	4	70.198	28.4348
tig00000396	132261	4	70.623	28.4348
tig00000396	132262	4	70.623	28.4348
tig00000396	151954	4	70.623	28.4348
tig00000396	111261	4	71.343	28.5787
tig00000396	111262	4	71.343	28.5787
tig00000396	39202	4	71.75	28.8543
tig00000294	232535	4	72.633	30.1918
tig00000294	63981	4	80.486	31.945
tig00000118	685440	4	80.905	32.8862
tig00000118	675411	4	81.16	33.0228
tig00000118	675453	4	81.403	33.0228
tig00000118	621093	4	82.499	33.4544
tig00000118	621345	4	82.499	33.4544
tig00000118	594589	4	83.53	33.7581
tig00000118	584613	4	83.809	33.7581
tig00000118	584974	4	83.809	33.7581
tig00000118	540106	4	84.8	33.9133
tig00000118	489821	4	86.631	34.5095
tig00000118	457751	4	87.075	34.6491
tig00000118	459121	4	87.075	34.6491
tig00000118	459170	4	87.075	34.6491
tig00000118	463912	4	87.576	34.6491
tig00000118	433495	4	88.333	34.7925
tig00000118	433584	4	88.333	34.7926
tig00000118	433609	4	88.333	34.7926
tig00000118	433644	4	88.333	34.7926
tig00000118	434747	4	88.333	34.7926
tig00000118	433433	4	88.874	34.9341
tig00000118	367916	4	89.712	35.222
tig00000118	417407	4	90.252	35.222
tig00000118	417414	4	90.252	35.222
tig00000118	417651	4	90.252	35.222
tig00000118	394644	4	90.504	35.3689
tig00000118	94002	4	93.456	36.6884
tig00000118	94052	4	93.456	36.6884
tig00000118	99563	4	93.456	36.6884
tig00000118	131771	4	93.456	36.6884
tig00000118	102831	4	93.456	36.6884
tig00000118	73975	4	94.571	37.1217
tig00000329	1092	4	94.894	37.1217
tig00000329	63642	4	95.688	37.3343
tig00000329	119093	4	96.278	37.549
tig00000329	119095	4	96.278	37.549
tig00000329	282850	4	96.846	37.6928
tig00000329	283332	4	97.068	37.6928
tig00000403	150264	4	101.332	39.4871
tig00000403	216443	4	101.332	39.7552
tig00000403	216663	4	101.332	39.7552
tig00000403	220419	4	102.549	39.899
tig00000403	220403	4	102.976	39.899
tig00000403	218625	4	104.225	39.899
tig00000403	321905	4	105.396	40.3561
tig00000403	321947	4	105.396	40.3561
tig00000403	285204	4	105.966	40.521
tig00000427	50410	4	106.862	40.9603
tig00000427	64494	4	107.332	41.0996
tig00000427	65068	4	107.332	41.0996
tig00001211	2490	4	111.194	43.0241
tig00001214	103897	4	111.194	43.0241
tig00001211	2388	4	111.194	43.0241
tig00001211	2577	4	111.479	43.0241
tig00001214	90110	4	111.479	43.1568
tig00001346	27147	4	113.079	43.6865
tig00001346	27096	4	113.778	43.6865
tig00001959	4548	4	115.772	44.3798
tig00001959	4586	4	115.772	44.3798
tig00001959	47739	4	117.109	44.8375
tig00001959	47955	4	117.109	44.8375
tig00001959	96873	4	118.059	45.2074
tig00001959	97008	4	118.059	45.2075
tig00001959	62811	4	118.26	45.2075
tig00001959	116942	4	119.683	45.7625
tig00001959	108709	4	120.03	45.7625
tig00001959	108914	4	120.324	45.7625
tig00001963	128805	4	127.167	49.2596
tig00001963	122678	4	127.555	49.2596
tig00001963	122653	4	127.702	49.4021
tig00001963	122756	4	127.702	49.4021
tig00001963	122852	4	127.702	49.4021
tig00002186	16755	4	134.843	52.9136
tig00002186	19571	4	134.843	52.9136
tig00002186	19943	4	134.843	52.9136
tig00002186	55683	4	135.023	52.9137
tig00002186	90793	4	136.504	53.4907
tig00002186	90552	4	137.16	53.4907
tig00002186	90584	4	137.16	53.4907
tig00001989	489138	4	138.106	54.2145
tig00001989	346841	4	145.018	56.2563
tig00002771	18880	4	146.98	56.8357
tig00002771	18801	4	149.411	56.8357
tig00002771	18804	4	149.411	56.8357
tig00002771	18815	4	149.411	56.8357
tig00002771	18817	4	149.411	56.8357
tig00002771	18848	4	151.969	56.9529
tig00000064	90039	4	159.167	59.794
tig00000064	90406	4	159.167	59.794
tig00000064	90407	4	159.167	59.794
tig00000064	90515	4	159.167	59.794
tig00000064	233871	4	163.338	61.7292
tig00000064	221519	4	163.706	61.7292
tig00000064	233893	4	163.972	61.7292
tig00000064	288900	4	165.388	62.4332
tig00000064	288964	4	165.388	62.4333
tig00000064	288974	4	165.388	62.4333
tig00000064	288983	4	165.388	62.4333
tig00000064	289159	4	165.388	62.4333
tig00000064	303339	4	165.738	62.5761
tig00000064	303354	4	165.738	62.5761
tig00000064	291892	4	166.074	62.7168
tig00000064	291897	4	166.074	62.7168
tig00000064	291982	4	166.074	62.7168
tig00000064	398154	4	168.882	63.7486
tig00000064	393686	4	168.882	64.0267
tig00000064	393700	4	168.882	64.0267
tig00000064	393764	4	168.882	64.0267
tig00000064	393811	4	168.882	64.0267
tig00000064	393815	4	168.882	64.0267
tig00000064	394089	4	168.882	64.0267
tig00000064	394124	4	168.882	64.0268
tig00000064	394132	4	168.882	64.0268
tig00000064	607015	4	172.303	65.6668
tig00000064	627668	4	173.644	66.2234
tig00000064	665545	4	176.118	67.3994
tig00000064	665584	4	176.118	67.3994
tig00000064	665756	4	176.118	67.3994
tig00000064	665807	4	176.118	67.3994
tig00000064	695158	4	178.18	68.4283
tig00000064	695212	4	178.18	68.4283
tig00000064	787623	4	182.585	70.6896
tig00000064	785983	4	183.188	70.6897
tig00000064	786021	4	183.188	70.6897
tig00000064	800127	4	183.717	70.8187
tig00000064	800143	4	183.717	70.8187
tig00002383	19740	4	185.408	71.669
tig00002383	19758	4	185.408	71.669
tig00002383	19766	4	185.408	71.669
tig00002381	126415	4	185.985	71.9556
tig00002381	119322	4	186.406	72.2421
tig00002383	16346	4	186.637	72.2421
tig00002383	16348	4	186.637	72.2421
tig00002383	16425	4	186.637	72.2421
tig00002383	16431	4	186.637	72.2421
tig00002383	16444	4	186.637	72.2421
tig00002383	16354	4	186.989	72.3849
tig00002383	16391	4	186.989	72.3849
tig00002381	33677	4	188.673	73.1077
tig00002381	30272	4	189.069	73.1077
tig00002381	30290	4	189.069	73.1077
tig00002381	29936	4	189.836	73.2506
tig00002381	30235	4	189.836	73.2506
tig00002381	30247	4	189.836	73.2506
tig00002381	30283	4	189.836	73.2506
tig00002381	10057	4	191.091	73.5809
tig00000611	16102	4	192.586	74.2594
tig00002486	59220	4	192.693	74.2594
tig00000488	32832	4	192.942	74.2594
tig00000488	115175	4	192.942	74.2594
tig00000576	109882	4	192.942	74.2594
tig00000576	118489	4	192.942	74.2594
tig00000576	269459	4	192.942	74.2594
tig00000611	16210	4	192.942	74.2594
tig00000642	21865	4	192.942	74.2594
tig00000642	22176	4	192.942	74.2594
tig00000642	47714	4	192.942	74.2594
tig00000686	90143	4	192.942	74.2594
tig00000686	90198	4	192.942	74.2594
tig00000686	117229	4	192.942	74.2594
tig00000686	117409	4	192.942	74.2594
tig00001764	10500	4	192.942	74.2594
tig00001764	11840	4	192.942	74.2594
tig00001764	11926	4	192.942	74.2594
tig00002006	110860	4	192.942	74.2594
tig00002006	111989	4	192.942	74.2595
tig00002106	48504	4	192.942	74.2595
tig00002106	55054	4	192.942	74.2595
tig00002443	19402	4	192.942	74.2595
tig00002443	19421	4	192.942	74.2595
tig00002443	19461	4	192.942	74.2595
tig00002443	19463	4	192.942	74.2595
tig00002443	19467	4	192.942	74.2595
tig00002443	19639	4	192.942	74.2595
tig00002443	19678	4	192.942	74.2595
tig00002443	19732	4	192.942	74.2595
tig00002443	19811	4	192.942	74.2595
tig00002443	19840	4	192.942	74.2595
tig00002450	146688	4	192.942	74.2595
tig00002450	152290	4	192.942	74.4024
tig00002450	152427	4	192.942	74.4024
tig00002450	155113	4	192.942	74.4024
tig00002484	15140	4	192.942	74.4024
tig00002484	48086	4	192.942	74.4024
tig00000576	269392	4	193.49	74.4024
tig00002245	105801	4	193.49	74.4024
tig00002520	28430	4	193.49	74.4024
tig00000788	95574	4	194.022	74.4024
tig00000788	108812	4	194.272	74.4024
tig00000642	49818	4	194.504	74.4024
tig00002443	17506	4	195.606	74.8229
tig00002443	17555	4	195.606	74.8229
tig00002443	17595	4	195.606	74.8229
tig00000642	90637	4	196.557	75.2485
tig00002813	4556	4	196.737	75.2625
tig00002813	6263	4	196.891	75.2627
tig00001764	2545	4	197.02	75.3774
tig00000788	63173	4	199.018	76.2736
tig00000788	50986	4	199.018	76.3914
tig00000788	10842	4	202.101	77.8821
tig00000788	10852	4	202.101	77.8821
tig00000788	10547	4	202.101	77.8821
tig00000788	10874	4	202.101	77.8821
tig00000788	10898	4	202.101	77.8821
tig00000788	10900	4	202.101	77.8821
tig00001288	76428	4	202.101	78.3899
tig00001288	57207	4	205.237	79.619
tig00001288	57218	4	205.237	79.619
tig00000279	211845	4	209.401	81.6803
tig00000279	210741	4	213.694	82.4427
tig00000279	210450	4	215.191	82.4427
tig00000279	61760	4	223.294	86.5675
tig00000279	61940	4	223.294	86.5675
tig00000279	61995	4	223.294	86.5675
tig00000279	62006	4	223.294	86.5675
tig00000279	62023	4	223.294	86.5675
tig00000302	271476	4	224.434	87.1439
tig00000302	271805	4	224.434	87.1439
tig00000302	186704	4	225.119	87.1439
tig00000302	187046	4	225.119	87.1439
tig00000302	268628	4	225.893	87.1439
tig00000302	268674	4	225.893	87.1439
tig00000302	124798	4	226.106	87.427
tig00000302	43618	4	226.761	87.9966
tig00002422	37977	4	231.353	89.4346
tig00000785	24812	4	234.055	90.2125
tig00000785	86027	4	234.678	90.348
tig00002348	5752	4	236.928	91.2923
tig00002348	5753	4	236.928	91.2923
tig00002348	12872	4	236.928	91.2924
tig00000020	144283	4	243.5	94.2059
tig00000020	333091	4	244.056	94.8508
tig00000020	326343	4	244.473	94.8508
tig00000020	570554	4	250.413	97.9724
tig00000020	572827	4	250.913	97.9724
tig00000020	524641	4	251.296	97.9724
tig00000020	572848	4	251.6	97.9724
tig00000020	797521	4	255.217	99.6128
tig00000020	797538	4	255.217	99.6128
tig00000020	832291	4	255.217	99.6128
tig00000020	908190	4	257.248	100.496
tig00000020	994274	4	257.695	100.626
tig00000020	1001245	4	258.445	100.819
tig00000020	1001664	4	258.445	100.819
tig00000398	239840	4	259.593	101.211
tig00000398	255771	4	259.891	101.211
tig00000398	236221	4	260.47	101.355
tig00000398	192089	4	261.134	101.531
tig00000398	181845	4	261.699	101.7
tig00000398	182045	4	261.699	101.7
tig00000398	192101	4	262.616	102.004
tig00000398	57953	4	264.255	102.483
tig00002221	28225	4	264.255	102.483
tig00002221	26640	4	264.825	102.75
tig00002221	26850	4	264.825	102.75
tig00001545	12468	4	267.719	104.074
tig00000716	1151	4	267.719	104.074
tig00000716	1219	4	267.719	104.074
tig00000716	1547	4	267.719	104.074
tig00000716	84339	4	268.129	104.339
tig00001958	192232	4	272.03	105.823
tig00001958	192292	4	272.03	105.823
tig00001958	365796	4	272.966	106.108
tig00001958	506698	4	275.01	106.548
tig00001958	507055	4	275.01	106.548
tig00001958	506702	4	276.319	106.548
tig00001958	507038	4	276.319	106.548
tig00001958	579637	4	277.236	107.137
tig00000766	9634	4	278.872	107.411
tig00001947	55501	4	282.045	108.614
tig00000400	270235	4	282.38	109.645
tig00000400	105088	4	284.773	110.998
tig00002057	204327	4	301.251	118.735
tig00002057	204348	4	301.251	118.735
tig00002057	204373	4	301.251	118.735
tig00002057	204399	4	301.251	118.735
tig00002057	204447	4	301.251	118.735
tig00002061	48206	4	304.404	120.09
tig00002061	92850	4	304.404	120.376
tig00002061	92698	4	304.404	120.376
tig00002061	93469	4	304.404	120.376
tig00002061	93875	4	304.404	120.376
tig00001262	29305	4	304.988	120.663
tig00001262	29407	4	304.988	120.663
tig00001262	29773	4	304.988	120.663
tig00000439	130330	4	309.409	122.87
tig00000439	130400	4	309.409	122.87
tig00000439	233814	4	310.736	123.564
tig00000439	237547	4	310.736	123.564
tig00000439	237582	4	310.736	123.564
tig00000439	237605	4	310.736	123.564
tig00000035	865294	4	312.319	124.288
tig00000035	865459	4	312.319	124.288
tig00000035	865393	4	312.867	124.288
tig00000035	618069	4	318.959	127.075
tig00000035	695292	4	318.959	127.075
tig00000035	548293	4	319.202	127.307
tig00000035	541549	4	319.543	127.307
tig00000035	495117	4	319.543	127.535
tig00000035	488727	4	319.543	127.535
tig00000035	488890	4	319.543	127.535
tig00000035	495026	4	319.543	127.535
tig00000035	495102	4	319.543	127.535
tig00000035	495445	4	319.543	127.535
tig00000035	495035	4	319.653	127.535
tig00000035	442086	4	320.765	128.024
tig00000035	375507	4	321.18	128.183
tig00000035	164932	4	324.861	129.642
tig00000035	164941	4	325.273	129.642
tig00000035	156861	4	326.086	129.806
tig00000035	196177	4	326.627	129.948
tig00000035	12051	4	327.571	130.383
tig00000035	76105	4	327.856	130.383
tig00000035	94209	4	327.856	130.383
tig00000035	94239	4	327.856	130.383
tig00000035	66814	4	328.45	130.383
tig00000035	66175	4	329.15	130.524
tig00000035	114519	4	329.267	130.524
tig00000035	114632	4	329.267	130.524
tig00000015	57010	4	333.867	132.807
tig00000015	33073	4	334.711	132.807
tig00000015	176726	4	340.606	135.721
tig00000015	176822	4	340.606	135.721
tig00000015	177110	4	340.606	135.721
tig00000015	318325	4	345.507	137.4
tig00000015	350448	4	346.754	137.716
tig00000015	350891	4	346.754	137.716
tig00000015	381914	4	347.87	138.022
tig00000015	382189	4	347.87	138.022
tig00000015	382228	4	347.87	138.022
tig00000015	382246	4	347.87	138.022
tig00000015	382279	4	347.87	138.022
tig00000015	382284	4	347.87	138.022
tig00000015	416502	4	349.134	138.602
tig00000015	416858	4	349.434	138.602
tig00000015	442339	4	349.434	138.602
tig00000015	465893	4	349.702	138.889
tig00000015	497027	4	350.613	139.245
tig00000015	554318	4	352.515	139.783
tig00000015	544320	4	352.703	139.783
tig00000015	804105	4	353.407	143.147
tig00000998	26237	4	359.288	145.143
tig00000086	422991	5	0	0
tig00000086	422358	5	0	5e-06
tig00000086	422502	5	0	1e-05
tig00000086	422524	5	0	1.5e-05
tig00000086	422527	5	0	2e-05
tig00000086	422582	5	0	2.5e-05
tig00000086	57821	5	2.437	1.18305
tig00000086	179905	5	3.02	1.25779
tig00000086	261710	5	3.233	1.25779
tig00000086	188099	5	4.122	1.2578
tig00000086	185067	5	4.657	1.40379
tig00000086	185094	5	4.657	1.40379
tig00000086	185523	5	4.657	1.4038
tig00000086	185526	5	4.657	1.4038
tig00000140	44249	5	10.319	4.25767
tig00000140	44433	5	10.319	4.25767
tig00000140	287601	5	16.981	7.55681
tig00000140	287620	5	16.981	7.55681
tig00000140	287622	5	16.981	7.55682
tig00000140	287631	5	16.981	7.55682
tig00000140	296727	5	17.63	7.80592
tig00000140	296733	5	17.63	7.80592
tig00000140	336122	5	17.967	8.42178
tig00000733	159803	5	24.648	11.267
tig00000038	797376	5	30.868	12.6434
tig00000038	686749	5	32.401	14.8684
tig00000038	686827	5	32.401	14.8685
tig00000038	687053	5	32.401	14.8685
tig00000038	645053	5	32.883	15.3924
tig00000038	614352	5	35.168	15.928
tig00000038	500469	5	37.08	16.8184
tig00000038	500788	5	37.08	16.8184
tig00000038	435933	5	38.34	17.4041
tig00000038	436121	5	38.34	17.4041
tig00000038	436122	5	38.34	17.4041
tig00000038	436128	5	38.34	17.4041
tig00000038	436140	5	38.34	17.4041
tig00000038	160743	5	40.888	18.5666
tig00000038	156357	5	41.011	18.5666
tig00000038	160734	5	41.527	18.5666
tig00000406	25832	5	44.003	19.4997
tig00000406	68723	5	45.689	20.0181
tig00000406	68724	5	45.689	20.0181
tig00000406	122168	5	47.554	20.7243
tig00000406	202129	5	48.745	21.1257
tig00000406	200430	5	48.745	21.3197
tig00000406	200762	5	48.745	21.3197
tig00000406	200765	5	48.745	21.3198
tig00000406	249636	5	51.871	22.7818
tig00002549	21176	5	51.871	22.7818
tig00000649	174965	5	56.685	25.0637
tig00002585	20315	5	59.701	26.0733
tig00002583	72827	5	60.948	26.4176
tig00000603	89976	5	62.583	27.6411
tig00002262	55383	5	71.959	31.2616
tig00002262	18234	5	72.149	31.3466
tig00000797	73770	5	80.455	33.6538
tig00001153	10270	5	82.29	36.1273
tig00002022	50541	5	82.685	36.2873
tig00002022	78128	5	83.466	36.3957
tig00002022	84556	5	84.547	36.5834
tig00002022	84741	5	84.547	36.5834
tig00002022	86069	5	84.547	36.5834
tig00002022	86126	5	84.547	36.5835
tig00002024	48081	5	88.015	37.932
tig00002022	234601	5	88.599	37.932
tig00002022	247419	5	89.082	37.932
tig00002024	170537	5	94.203	40.2262
tig00001579	22922	5	97.524	41.5742
tig00001579	22931	5	97.524	41.5742
tig00000758	47257	5	100.915	43.0728
tig00000803	18405	5	101.31	43.2279
tig00000803	18415	5	101.31	43.2279
tig00000803	18442	5	101.31	43.2279
tig00000803	18518	5	101.31	43.2279
tig00002025	37588	5	101.707	43.6597
tig00002027	46947	5	103.635	44.0853
tig00002027	138832	5	105.642	44.9872
tig00002027	138844	5	105.642	44.9872
tig00002027	163739	5	106.947	45.4053
tig00002027	163741	5	106.947	45.4053
tig00002027	163338	5	107.624	45.4054
tig00002029	31723	5	114.269	48.7108
tig00002029	31797	5	114.269	48.7108
tig00002468	33953	5	121.117	52.0587
tig00001985	123187	5	131.671	58.0241
tig00000484	40952	5	131.671	58.0241
tig00000484	41267	5	131.671	58.0241
tig00000484	41268	5	131.671	58.0241
tig00001985	111430	5	131.671	58.0241
tig00001985	145302	5	133.483	58.4611
tig00001985	145610	5	133.483	58.4611
tig00001983	110058	5	134.935	58.4796
tig00001190	39277	5	135.69	58.7728
tig00001190	39623	5	135.69	58.7728
tig00001985	186889	5	135.69	58.7728
tig00001985	186900	5	135.69	58.7728
tig00001985	187155	5	135.69	58.7728
tig00001985	187170	5	135.69	58.7728
tig00001985	187171	5	135.69	58.7728
tig00001985	187172	5	135.69	58.7728
tig00001985	187182	5	135.69	58.7728
tig00001985	187193	5	135.69	58.7728
tig00001985	182880	5	135.99	58.8371
tig00001985	183899	5	136.219	58.8851
tig00001985	147902	5	136.369	58.9155
tig00001190	29507	5	136.369	58.9155
tig00001190	37153	5	136.369	58.9155
tig00001190	37155	5	136.369	58.9155
tig00001190	37186	5	136.369	58.9155
tig00001190	37270	5	136.369	58.9155
tig00001190	50712	5	136.369	58.9156
tig00001190	50762	5	136.369	58.9156
tig00001456	52697	5	136.369	58.9156
tig00001190	50286	5	136.716	59.0584
tig00001985	187603	5	136.716	59.0584
tig00001985	187629	5	136.716	59.0584
tig00002353	31633	5	137.321	59.345
tig00002601	33582	5	137.321	59.345
tig00002273	10005	5	137.321	59.345
tig00001974	117353	5	137.321	59.345
tig00001558	15815	5	137.928	59.345
tig00000163	1897	5	137.928	59.345
tig00001274	47996	5	137.928	59.345
tig00001558	11331	5	137.928	59.345
tig00001974	117382	5	137.928	59.345
tig00002273	9230	5	137.928	59.345
tig00002601	31546	5	137.928	59.345
tig00002824	29902	5	137.928	59.345
tig00002508	121561	5	139.009	59.4961
tig00001974	115867	5	139.861	59.6134
tig00002601	44762	5	139.861	59.6134
tig00001082	93128	5	140.02	59.6134
tig00002209	102165	5	140.352	59.7401
tig00001082	43247	5	140.352	59.7401
tig00001558	15860	5	140.526	59.7401
tig00000544	7918	5	140.526	59.7401
tig00000544	12500	5	140.526	59.7401
tig00000879	5790	5	140.526	59.7401
tig00001082	37904	5	140.526	59.7401
tig00001334	23630	5	140.526	59.7401
tig00001525	24485	5	140.526	59.7402
tig00002209	85847	5	140.526	59.7402
tig00002209	208112	5	140.526	59.7402
tig00002209	240254	5	140.526	59.7402
tig00002353	20564	5	140.526	59.7402
tig00002353	32230	5	140.526	59.7402
tig00002508	74473	5	140.526	59.7402
tig00002508	108477	5	140.526	59.7402
tig00002824	30266	5	140.526	59.7402
tig00001558	17324	5	140.526	59.7402
tig00001558	17426	5	140.526	59.7402
tig00001558	17464	5	140.526	59.7402
tig00001558	17616	5	140.526	59.7402
tig00001558	17634	5	140.526	59.7402
tig00002209	195858	5	140.526	59.7402
tig00002209	242178	5	141.225	59.7402
tig00000303	53467	5	141.725	59.8831
tig00000303	16263	5	142.673	59.8831
tig00000303	33032	5	142.673	59.8831
tig00000303	6240	5	143.167	59.8831
tig00000123	75298	5	143.38	59.8831
tig00000303	16286	5	143.38	59.8831
tig00000506	8047	5	143.38	59.8831
tig00000506	8223	5	143.38	59.8831
tig00000123	271773	5	144.253	60.3144
tig00000123	168590	5	144.253	60.3144
tig00000123	168599	5	144.253	60.3144
tig00000123	168677	5	144.253	60.3144
tig00000303	347053	5	147.577	61.9385
tig00000303	347083	5	147.577	61.9385
tig00000303	347331	5	147.577	61.9385
tig00000384	45149	5	148.244	63.892
tig00001427	24005	5	159.011	66.9876
tig00002592	14161	5	159.182	67.7221
tig00000837	107119	5	164.321	69.5453
tig00000516	2248	5	165.261	70.1477
tig00000516	2493	5	165.261	70.1478
tig00000516	211077	5	171.847	73.1794
tig00000516	209150	5	172.538	73.1794
tig00000516	211986	5	173.315	73.4653
tig00000516	211990	5	173.315	73.4653
tig00000516	250370	5	173.489	74.0426
tig00001887	176045	5	177.735	75.6737
tig00001887	176074	5	177.735	75.6737
tig00001887	176165	5	177.735	75.6737
tig00001887	112207	5	180.118	76.8263
tig00001887	112010	5	180.47	76.8263
tig00002236	17498	5	183.725	77.9929
tig00002236	6877	5	183.939	78.442
tig00002236	6941	5	183.939	78.442
tig00001866	859340	5	185.115	78.8737
tig00001866	814748	5	185.566	78.8737
tig00001866	854884	5	186.042	78.8737
tig00001866	713270	5	186.982	79.1609
tig00001866	716512	5	186.982	79.1609
tig00001866	751242	5	186.982	79.1609
tig00001866	566608	5	190.025	80.5918
tig00001866	98897	5	191.275	81.2029
tig00001866	502678	5	191.275	81.203
tig00001866	502708	5	191.275	81.203
tig00001866	502888	5	191.275	81.203
tig00000049	456158	5	202.58	86.659
tig00000049	313260	5	202.782	87.3243
tig00000049	321745	5	202.782	87.3243
tig00000049	246287	5	203.309	87.4544
tig00000049	144477	5	206.869	88.6467
tig00000049	81149	5	207.018	88.9231
tig00000049	81082	5	207.268	88.9231
tig00000049	68006	5	207.535	89.0548
tig00001349	35640	5	210.029	90.11
tig00000840	81075	5	211.351	90.6934
tig00000801	3617	5	212.674	91.2514
tig00000801	3643	5	212.674	91.2514
tig00002071	184895	5	219.203	94.6211
tig00002071	215694	5	219.356	94.6211
tig00002080	131189	5	220.927	95.4927
tig00002071	96509	5	220.927	95.6001
tig00002078	143129	5	233.074	98.7319
tig00000037	226463	5	233.247	101.697
tig00000037	293683	5	233.421	101.697
tig00000037	219005	5	233.628	101.697
tig00000037	226365	5	233.628	101.697
tig00000037	226469	5	233.628	101.697
tig00000037	226491	5	233.628	101.697
tig00000037	226496	5	233.628	101.697
tig00000037	226500	5	233.628	101.697
tig00000037	226510	5	233.628	101.697
tig00000037	226520	5	233.628	101.697
tig00000037	226546	5	233.628	101.697
tig00000037	226595	5	233.628	101.697
tig00000037	326842	5	234.984	103.849
tig00000037	571301	5	244.78	106.914
tig00000037	706243	5	244.975	108.26
tig00000037	706937	5	244.975	108.26
tig00000037	732289	5	245.668	108.405
tig00000037	768010	5	246.588	108.599
tig00001664	28742	5	247.378	108.79
tig00000545	151797	5	249.174	109.179
tig00000545	152117	5	249.713	109.179
tig00000545	99258	5	251.402	110.258
tig00000179	45177	5	256.119	111.894
tig00000179	45178	5	256.119	111.894
tig00000179	52975	5	256.352	111.894
tig00000179	126652	5	258.675	112.471
tig00000179	130818	5	258.675	112.471
tig00001994	52275	5	259.796	112.471
tig00001994	52318	5	259.796	112.471
tig00001994	52804	5	259.796	112.471
tig00001994	52832	5	259.796	112.471
tig00001994	98510	5	261.765	113.202
tig00001994	118787	5	262.058	113.324
tig00001994	222337	5	264.646	114.654
tig00001996	26589	5	264.646	114.654
tig00001996	26961	5	264.646	114.654
tig00001996	27011	5	264.646	114.654
tig00001994	222632	5	264.953	114.798
tig00001996	142328	5	265.357	114.798
tig00001994	204429	5	266.159	114.798
tig00001994	243816	5	266.159	115.082
tig00001994	243900	5	266.159	115.082
tig00001994	159329	5	266.759	115.082
tig00001994	165631	5	267.134	115.082
tig00001994	165632	5	267.134	115.083
tig00001994	165634	5	267.134	115.083
tig00001994	165635	5	267.134	115.083
tig00001994	165639	5	267.134	115.083
tig00001994	165651	5	267.564	115.225
tig00001994	187481	5	267.564	115.225
tig00001994	202152	5	267.564	115.225
tig00001994	220809	5	267.564	115.225
tig00001996	162814	5	267.564	115.225
tig00001996	200995	5	271.056	117.014
tig00001996	219487	5	271.056	117.407
tig00001996	296436	5	277.285	120.041
tig00001996	296438	5	277.285	120.041
tig00001996	273797	5	277.789	120.041
tig00000387	292667	5	280.286	120.877
tig00000387	292674	5	280.286	120.877
tig00001996	315706	5	281.19	120.877
tig00000387	237649	5	282.499	121.56
tig00000387	225871	5	282.662	121.654
tig00000387	237607	5	282.662	121.654
tig00000387	237628	5	282.662	121.654
tig00000387	245531	5	282.662	121.654
tig00000387	201106	5	283.322	121.951
tig00000387	201158	5	283.322	121.951
tig00000387	181569	5	284.419	122.395
tig00000387	126035	5	285.824	123.089
tig00000387	126037	5	285.824	123.089
tig00000387	126066	5	285.824	123.089
tig00000387	126074	5	285.824	123.089
tig00000387	126087	5	285.824	123.089
tig00000387	129994	5	285.824	123.194
tig00000387	108490	5	286.491	123.483
tig00000387	108340	5	286.701	123.483
tig00000387	108495	5	286.701	123.483
tig00000387	108496	5	286.701	123.483
tig00000387	72473	5	287.008	123.771
tig00000394	34096	5	289.857	124.827
tig00000394	208416	5	292.571	126.024
tig00000394	208272	5	292.96	126.024
tig00000713	40241	5	294.384	126.456
tig00000713	39985	5	294.634	126.456
tig00001932	55730	6	0	0
tig00001932	50359	6	1.512	0.0301634
tig00001932	50739	6	1.512	0.0301684
tig00001932	168974	6	3.207	0.0301734
tig00002316	51976	6	19.18	6.51342
tig00002160	4153	6	20.872	8.73801
tig00002159	10011	6	21.784	8.73801
tig00001194	18240	6	32.733	15.1452
tig00001194	18261	6	32.733	15.1452
tig00000322	333820	6	33.14	15.2894
tig00000057	66696	6	38.304	17.4346
tig00000057	305940	6	38.861	17.9957
tig00000057	403006	6	39.104	18.2788
tig00000057	402655	6	39.673	18.2788
tig00000057	349044	6	40.282	18.2788
tig00000057	349167	6	40.282	18.2788
tig00000057	351022	6	40.282	18.2788
tig00000057	351023	6	40.282	18.2788
tig00000057	444955	6	41.068	18.5921
tig00000057	444965	6	41.068	18.5922
tig00001935	575293	6	54.936	24.984
tig00000076	41160	6	56.808	26.0511
tig00000076	101688	6	57.685	26.6279
tig00000076	101872	6	57.685	26.6279
tig00001256	43882	6	62.245	28.4862
tig00001256	43900	6	62.245	28.4862
tig00001256	53215	6	62.737	28.4862
tig00000419	139286	6	71.679	32.8668
tig00000166	210698	6	77.471	35.8751
tig00000166	210928	6	77.471	35.8751
tig00000166	190173	6	77.471	35.8751
tig00000166	320637	6	80.309	37.16
tig00000166	315141	6	80.621	37.2821
tig00000143	518578	6	87.637	40.6792
tig00000166	540222	6	87.793	40.6792
tig00000143	518370	6	88.049	40.6792
tig00000143	98047	6	97.407	44.4687
tig00000997	9858	6	97.824	45.4781
tig00000997	9859	6	97.824	45.4781
tig00000191	366530	6	107.684	50.7715
tig00000191	366589	6	107.684	50.7715
tig00000191	366908	6	107.684	50.7715
tig00000191	350219	6	108.71	51.2784
tig00000191	195319	6	109.772	51.7878
tig00000191	286014	6	109.772	51.7878
tig00000191	286165	6	109.772	51.7878
tig00000191	64381	6	126.892	56.8603
tig00000082	244934	6	128.429	60.5327
tig00000082	306994	6	129.163	61.3291
tig00000082	307007	6	129.163	61.3291
tig00000082	307009	6	129.163	61.3291
tig00000082	308117	6	129.736	61.4884
tig00000156	102647	6	130.143	61.6504
tig00000156	144731	6	130.143	61.6504
tig00000156	53976	6	130.464	61.7935
tig00000156	53991	6	130.464	61.7935
tig00000156	70989	6	130.464	61.7935
tig00000156	70990	6	130.464	61.7935
tig00002860	5202	6	132.495	62.8113
tig00001113	300	6	132.495	62.8113
tig00002860	5269	6	132.495	62.8113
