# Supplementary material for: Quantitative trait locus analysis of parasitoid counteradaptation to symbiont-conferred resistance
Source: Heredity (Edinb). 2021 May 19;127(2):219–32. doi: 10.1038/s41437-021-00444-7 (PMC8322320; doi:10.1038/s41437-021-00444-7)
Supplement: Supplementary file 4 — Supplementary table S3 [file 41437_2021_444_MOESM4_ESM.xlsx]

## Sheet: Table_S3
Supplementary Table S3. Summary of the minimal zero-inflated Poisson model implemented to calculate residuals that were used as corrected phenotypes. The number of offspring per F3 phenotyping colony (n_offspring) was used as zero-inflated count response. Explanatory variables on the Poisson part of the model were the number of hosts provided (n_nymphs; integer), whether all wasps were removed af…
Model formula:
n_offspring ~ n_nymphs + all_removed + any_in_tube | n_wasps_added + any_in_tube
Count model coefficients (Poisson):
	Estimate	Std. Error	z value	Pr(>|z|)	Significance
(Intercept)	1.93318	0.141752	13.638	<2e-16	***
n_nymphs	0.01275	0.001981	6.436	1.23e-10	***
all_removed	-0.221216	0.103821	-2.131	0.0331	*
any_in_tube	-0.184391	0.074652	-2.47	0.0135	*
Zero-inflation model coefficients (Binomial):
	Estimate	Std. Error	z value	Pr(>|z|)	Significance
(Intercept)	-0.09689	0.43729	-0.222	0.8246
n_wasps_added	-1.07396	0.47714	-2.251	0.0244	*
any_in_tube	1.62538	0.31518	5.157	2.51e-07	***
Signif. codes: 0 '***' 0.001 '**' 0.01 '*' 0.05 '.' 0.1 ' ' 1
Number of iterations in BFGS optimization: 14
Log-likelihood: -749.7 on 7 Df
