# Supplementary material for: Quantitative trait locus analysis of parasitoid counteradaptation to symbiont-conferred resistance
Source: Heredity (Edinb). 2021 May 19;127(2):219–32. doi: 10.1038/s41437-021-00444-7 (PMC8322320; doi:10.1038/s41437-021-00444-7)
Supplement: Supplementary file 5 — Supplementary table S4 [file 41437_2021_444_MOESM5_ESM.xlsx]

## Sheet: Feuil1
Supplmentary Table S4. Candidate genes for the counteradapation to Hamiltonella defensa within 95% approximate Bayes CI of the QTL identified on LG 2. LOD closest is the LOD score of the marker that is located closest to the midpoint of each gene. The midpoint of each gene is used to calculate the distance from the maximum LOD score marker.
Gene ID	Candidate category	Annotated function	Scaffold ID	Start (bp)	End (bp)	Midpoint (bp)	LOD closest	Distance from max. LOD score marker (bp)
LF000292	wasp venom	protein yellow	tig00000002	313777	315075	314426	2.01991	708930
LF000293	wasp venom	chymotrypsin-1-like	tig00000002	322627	323590	323108	2.01991	700248
LF000294	wasp venom	thioredoxin%2C mitochondrial	tig00000002	324605	325148	324876	2.01991	698480
LF000295	NA	uncharacterized protein	tig00000002	325458	327038	326248	2.01991	697108
LF000296	NA	E3 ubiquitin-protein ligase MARCH6 isoform X2	tig00000002	327278	330282	328780	2.01991	694576
LF000297	NA	DIS3-like exonuclease 2	tig00000002	331699	334545	333122	2.01991	690234
LF000298	NA	adapter molecule Crk	tig00000002	335385	336521	335953	2.01991	687403
LF000299	NA	lachesin-like	tig00000002	354899	368794	361846	2.01991	661510
LF000300	NA	E3 ubiquitin-protein ligase MARCH3	tig00000002	431362	435882	433622	2.83401	589734
LF000301	NA	hypothetical protein ALC57 08225	tig00000002	445256	445474	445365	2.83401	577991
LF000302	NA	uncharacterized protein	tig00000002	454690	466895	460792	2.83401	562564
LF000303	NA	unknown protein	tig00000002	462307	468338	465322	2.83401	558034
LF000304	NA	maternal protein exuperantia	tig00000002	478251	481816	480034	2.83401	543322
LF000305	NA	unknown protein	tig00000002	481182	482754	481968	2.83401	541388
LF000306	NA	xanthine dehydrogenase isoform X1	tig00000002	483213	492088	487650	2.83401	535706
LF000307	NA	DENN domain-containing protein 4C isoform X2	tig00000002	493435	499361	496398	2.83401	526958
LF000308	wasp venom	plasma membrane calcium-transporting ATPase 2 isoform X2	tig00000002	528117	544159	536138	2.83401	487218
LF000309	NA	uncharacterized protein	tig00000002	550172	553954	552063	2.83401	471293
LF000310	NA	ubiquitin carboxyl-terminal hydrolase 22	tig00000002	565406	567819	566612	3.1968	456744
LF000311	NA	cingulin-like	tig00000002	568774	570795	569784	3.1968	453572
LF000312	NA	adenylate kinase isoenzyme 6	tig00000002	571119	571787	571453	3.1968	451903
LF000313	NA	iron-sulfur cluster co-chaperone protein HscB%2C mitochondrial-like	tig00000002	571832	572761	572296	3.1968	451060
LF000314	NA	rhomboid-related protein 3-like	tig00000002	577235	577784	577510	3.1968	445846
LF000315	NA	Abhydrolase domain-containing protein 12%2C partial	tig00000002	637848	639528	638688	3.19681	384668
LF000316	NA	protein rhomboid-like	tig00000002	658600	663559	661080	3.19681	362276
LF000317	NA	protein rhomboid-like%2C partial	tig00000002	677102	689603	683352	3.23848	340004
LF000318	NA	F-box/LRR-repeat protein 2-like isoform X1	tig00000002	695641	697342	696492	3.23848	326864
LF000319	wasp venom	neprilysin-like	tig00000002	697530	701145	699338	3.23848	324018
LF000320	NA	uncharacterized protein	tig00000002	703523	715629	709576	3.23848	313780
LF000321	NA	caskin-2 isoform X2	tig00000002	722060	731389	726724	3.23848	296632
LF000322	NA	NAD-dependent protein deacetylase sirtuin-7	tig00000002	756268	758306	757287	3.23848	266069
LF000323	NA	UNC93-like protein MFSD11	tig00000002	759705	762239	760972	3.23848	262384
LF000324	wasp venom	rho GTPase-activating protein 44-like isoform X1	tig00000002	764303	768063	766183	3.23848	257173
LF000325	NA	acyl-CoA-binding domain-containing protein 6	tig00000002	769410	770132	769771	3.23848	253585
LF000326	NA	methyltransferase-like protein 23	tig00000002	770543	771841	771192	3.23848	252164
LF000327	NA	dnaJ homolog subfamily C member 16	tig00000002	772574	775372	773973	3.23848	249383
LF000328	NA	brahma-associated protein of 60 kDa isoform X1	tig00000002	777442	780064	778753	3.27452	244603
LF000329	NA	Mitochondrial 2-oxoglutarate/malate carrier protein	tig00000002	781517	784844	783180	3.27452	240176
LF000330	NA	ecdysone-inducible protein E75 isoform X1	tig00000002	892831	907133	899982	3.27452	123374
LF000331	50kbp flanking regions of the peak	pre-rRNA processing protein FTSJ3	tig00000002	977821	980829	979325	3.51684	44031
LF000332	50kbp flanking regions of the peak	ATP-dependent RNA helicase abstrakt	tig00000002	981463	983337	982400	3.51684	40956
LF000333	50kbp flanking regions of the peak	mitochondrial 2-oxoglutarate/malate carrier protein-like	tig00000002	984822	987051	985936	3.51684	37419.5
LF000334	50kbp flanking regions of the peak	probable 28S rRNA (cytosine-C(5))-methyltransferase	tig00000002	987162	988591	987876	3.51684	35479.5
LF000335	50kbp flanking regions of the peak	echinoderm microtubule-associated protein-like CG42247	tig00000002	995571	996564	996068	3.51684	27288.5
LF000336	50kbp flanking regions of the peak	echinoderm microtubule-associated protein-like CG42247	tig00000002	1007248	1012980	1010114	3.51684	13242
LF000337	50kbp flanking regions of the peak	7SK snRNA methylphosphate capping enzyme	tig00000002	1016336	1019167	1.01775e+06	3.51684	5604.5
LF000338	50kbp flanking regions of the peak	unknown protein	tig00000002	1056978	1057893	1.05744e+06	3.51684	34079.5
LF000339	50kbp flanking regions of the peak	unknown protein	tig00000002	1057872	1059341	1.05861e+06	3.51684	35250.5
LF000340	50kbp flanking regions of the peak	uncharacterized protein	tig00000002	1059944	1068614	1064279	3.51684	40923
LF000341	50kbp flanking regions of the peak	Mediator of RNA polymerase II transcription subunit 1	tig00000002	1072767	1079505	1076136	3.38293	52780
LF000342	NA	histone-lysine N-methyltransferase NSD2	tig00000002	1080942	1085845	1.08339e+06	3.38293	60037.5
LF000343	NA	CSC1-like protein 2	tig00000002	1086312	1090258	1088285	3.38293	64929
LF000344	NA	multidrug resistance-associated protein 7	tig00000002	1090266	1095454	1092860	3.38293	69504
LF000345	NA	coiled-coil domain-containing protein 97	tig00000002	1096082	1097445	1.09676e+06	3.38293	73407.5
LF000346	NA	prohormone-2-like	tig00000002	1099861	1104211	1102036	3.38293	78680
LF000347	NA	ATP-binding cassette sub-family B member 8%2C mitochondrial	tig00000002	1106503	1109458	1.10798e+06	3.38293	84624.5
LF000348	NA	unknown protein	tig00000002	1110177	1110900	1.11054e+06	3.38293	87182.5
LF000349	NA	cytoskeleton-associated protein 5 isoform X1	tig00000002	1110987	1113183	1112085	3.38293	88729
LF000350	NA	transmembrane protein 17B-like	tig00000002	1114720	1115672	1115196	3.38293	91840
LF000351	NA	glycolipid transfer protein isoform X1	tig00000002	1115720	1116726	1116223	3.38293	92867
LF000352	NA	putative zinc metalloproteinase YIL108W	tig00000002	1117809	1120365	1119087	3.38293	95731
LF000353	NA	cytochrome P450 18a1	tig00000002	1144460	1146857	1.14566e+06	3.3824	122302
LF000354	NA	cytochrome P450 306a1	tig00000002	1150202	1158315	1.15426e+06	3.3824	130902
LF000355	animal toxin	seminal metalloprotease 1	tig00000002	1170271	1171999	1171135	3.3824	147779
LF000356	NA	serine/threonine-protein kinase fused	tig00000002	1172019	1174897	1173458	3.3824	150102
LF000357	NA	hemicentin-1-like	tig00000002	1175373	1177662	1.17652e+06	3.3824	153162
LF000358	NA	acylamino-acid-releasing enzyme isoform X1	tig00000002	1178405	1181385	1179895	3.3824	156539
LF000359	NA	uncharacterized protein	tig00000002	1182154	1183747	1.18295e+06	3.46642	159594
LF000360	NA	uncharacterized protein	tig00000002	1184835	1186211	1185523	3.46642	162167
LF000361	NA	uncharacterized protein	tig00000002	1189407	1190735	1190071	3.46642	166715
LF000362	NA	uncharacterized protein	tig00000002	1192635	1193663	1193149	3.46642	169793
LF000363	NA	integrator complex subunit 8	tig00000002	1195344	1198491	1.19692e+06	3.46642	173562
LF000364	NA	unknown protein	tig00000002	1200355	1200873	1200614	3.46642	177258
LF000365	NA	coiled-coil domain-containing protein 85C	tig00000002	1201055	1202876	1.20197e+06	3.46642	178610
LF000366	NA	potassium channel subfamily K member 13-like	tig00000002	1203877	1206293	1205085	3.46642	181729
LF000367	NA	PR domain zinc finger protein 10-like	tig00000002	1208022	1211970	1209996	3.46642	186640
LF000368	NA	coiled-coil domain-containing protein 43	tig00000002	1217356	1218650	1218003	3.46642	194647
LF000369	NA	uncharacterized protein	tig00000002	1218787	1220242	1.21951e+06	3.46642	196158
LF000370	NA	peptidyl-prolyl cis-trans isomerase-like 4	tig00000002	1222171	1224117	1223144	3.46642	199788
LF000371	NA	leucine-rich repeat flightless-interacting protein 2 isoform X1	tig00000002	1226376	1228994	1227685	3.46642	204329
LF000372	NA	dolichyl-diphosphooligosaccharide--protein glycosyltransferase 48 kDa subunit	tig00000002	1233949	1235742	1.23485e+06	3.44607	211490
LF000373	NA	uncharacterized protein	tig00000002	1236159	1240585	1238372	3.44607	215016
LF000374	NA	probable palmitoyltransferase ZDHHC8	tig00000002	1242020	1254725	1.24837e+06	3.44607	225016
LF000375	NA	Autism susceptibility gene 2 protein	tig00000002	1257429	1269135	1263282	3.44607	239926
LF000376	NA	pachytene checkpoint protein 2 homolog	tig00000002	1271742	1273446	1272594	3.17783	249238
LF000377	NA	pericentrin-like isoform X4	tig00000002	1273930	1286982	1280456	3.17783	257100
LF000378	NA	2-phosphoxylose phosphatase 1	tig00000002	1287704	1289611	1.28866e+06	3.34327	265302
LF000379	NA	neuropeptide-like 1 isoform X1	tig00000002	1291059	1297150	1.2941e+06	3.34327	270748
LF000380	NA	unknown protein	tig00000002	1298317	1301159	1299738	3.34327	276382
LF000381	NA	protein gooseberry-neuro	tig00000002	1302957	1315142	1.30905e+06	3.34327	285694
LF000382	NA	RING finger and transmembrane domain-containing protein 2-like isoform X1	tig00000002	1330911	1334983	1332947	3.34327	309591
LF000383	NA	RING finger and transmembrane domain-containing protein 1-like isoform X2	tig00000002	1337724	1339463	1.33859e+06	3.34327	315238
LF000384	NA	protein gooseberry-like	tig00000002	1350324	1358235	1.35428e+06	2.38696	330924
LF000385	NA	unknown protein	tig00000002	1366343	1367799	1367071	2.38696	343715
LF000386	NA	transmembrane emp24 domain-containing protein 1	tig00000002	1371296	1372472	1371884	2.38696	348528
LF000387	NA	ephexin-1 isoform X3	tig00000002	1372689	1374576	1.37363e+06	2.38696	350276
LF000388	NA	uncharacterized protein	tig00000002	1375355	1376345	1375850	2.38696	352494
LF000389	NA	uncharacterized protein	tig00000002	1377177	1379462	1.37832e+06	2.38696	354964
LF000390	NA	acyl-CoA-binding protein homolog	tig00000002	1381419	1382342	1.38188e+06	2.38696	358524
LF000391	NA	sulfotransferase 4A1-like	tig00000002	1384017	1385978	1.385e+06	2.38696	361642
LF000392	NA	Sodium- and chloride-dependent glycine transporter 2	tig00000002	1386714	1406831	1.39677e+06	2.38696	373416
LF000393	NA	acetyl-CoA acetyltransferase%2C mitochondrial isoform X1	tig00000002	1413636	1416109	1.41487e+06	2.38696	391516
LF000394	NA	splicing factor 3B subunit 4	tig00000002	1416108	1417858	1416983	2.38696	393627
LF000395	NA	ero1-like protein isoform X1	tig00000002	1418590	1420713	1.41965e+06	2.38696	396296
LF000396	NA	NADH dehydrogenase	tig00000002	1423351	1424775	1424063	2.38696	400707
LF000397	NA	splicing factor 3B subunit 2	tig00000002	1425266	1428252	1426759	2.38696	403403
LF000398	NA	DNA polymerase eta	tig00000002	1428606	1431065	1.42984e+06	2.38696	406480
LF000399	NA	adenosine 3-phospho 5-phosphosulfate transporter 2	tig00000002	1431691	1433286	1.43249e+06	2.38696	409132
LF000400	NA	putative RNA-binding protein Luc7-like 2 isoform X1	tig00000002	1433993	1437532	1.43576e+06	2.38696	412406
LF000401	wasp venom	eukaryotic peptide chain release factor GTP-binding subunit ERF3A isoform X1	tig00000002	1439972	1443535	1.44175e+06	2.38696	418398
LF000402	NA	RAD50-interacting protein 1	tig00000002	1444262	1446696	1445479	2.38696	422123
LF000403	NA	WD repeat-containing protein 81 isoform X4	tig00000002	1446886	1452811	1.44985e+06	2.38696	426492
LF000404	NA	probable U3 small nucleolar RNA-associated protein 11	tig00000002	1453083	1453847	1453465	2.38696	430109
LF000405	NA	uncharacterized protein	tig00000002	1454904	1458022	1456463	2.38696	433107
LF000406	NA	unknown protein	tig00000002	1458748	1460487	1.45962e+06	2.38696	436262
LF000407	NA	COP9 signalosome complex subunit 1	tig00000002	1461575	1463744	1.46266e+06	2.38696	439304
LF000408	wasp venom	Venom low-density lipoprotein receptor-related protein	tig00000002	1464517	1470264	1.46739e+06	2.38696	444034
LF000409	NA	unknown protein	tig00000002	1475925	1476777	1476351	2.38696	452995
LF000410	NA	probable ATP-dependent RNA helicase DDX17 isoform X2	tig00000002	1477271	1481845	1479558	2.38696	456202
LF000411	NA	DEAD-box ATP-dependent RNA helicase 20 isoform X2	tig00000002	1482934	1485867	1.4844e+06	2.38696	461044
